# Supplementary material for: Cardiomyocyte-Specific miRNA-30c Over-Expression Causes Dilated Cardiomyopathy
Source: PLoS One. 2014 May 2;9(5):e96290. doi: 10.1371/journal.pone.0096290 (PMC4008570; doi:10.1371/journal.pone.0096290)
Supplement: Table S1 — Gene expression array for wildtype and transgenic mice. Comparative analysis at 4 weeks of age (N = 3) and 20 weeks of age (N = 2) of line A. Annotated normalized data. (XLS) [file pone.0096290.s005.xls]

## Sheet: werkbare file expression values
Affy ID	Gene	4 weeks WT 1	4 weeks WT 2	4 weeks WT 3	20 weeks WT 1	20 weeks WT 2	4 weeks TG 1	4 weeks TG 2	4 weeks TG 3	20 weeks TG 1	20 weeks TG 2	All FC	All TTEST	4 weeks FC	4 weeks TTEST	20 weeks FC	20 weeks TTEST
1442451_PM_at	NA	8.0355	8.3662	9.28908	6.91081	6.91418	8.13977	8.42028	8.13848	8.08593	8.08479	1.03425	0.570774	0.961377	0.4405	1.16967	2.29623e-06
1424253_PM_at	Fam114a2	179.784	186.821	181.334	176.17	176.302	188.285	186.448	198.235	195.544	195.585	1.07073	0.00291658	1.04568	0.120381	1.10967	1.28352e-05
1458542_PM_at	NA	22.0454	23.0583	20.7721	21.8968	21.9279	22.8219	22.0228	26.2843	18.0624	18.0362	0.977458	0.765445	1.07974	0.298168	0.823707	2.77026e-05
1438437_PM_a_at	4933439C10Rik	17.1078	16.1482	13.622	14.7557	14.7243	19.7548	16.945	20.6092	16.9323	16.9295	1.19399	0.0189817	1.22251	0.0838801	1.14864	5.17966e-05
1449278_PM_at	NA	31.3769	33.8185	37.0721	25.0874	25.2359	31.91	31.329	38.6847	34.0037	33.9782	1.11347	0.235002	0.996638	0.970171	1.3509	7.28299e-05
1422178_PM_a_at	Rab17	31.4132	26.0777	34.2978	20.9702	21.4732	42.7695	36.1956	38.9056	56.6773	57.1554	1.72614	0.00547576	1.28415	0.0473326	2.68199	9.44745e-05
1448327_PM_at	Actn2	4674.91	4862.44	4746.13	4542.31	4546.4	4615.72	4779.07	4073.52	4254.81	4258.9	0.94052	0.0887609	0.942929	0.284624	0.936735	0.00010117
1440411_PM_at	NA	10.2737	9.32833	11.2702	8.79626	8.7835	13.9356	9.62542	14.1351	10.1596	10.1846	1.19789	0.121054	1.22104	0.222008	1.15725	0.000102738
1432654_PM_at	5830426C09Rik	7.98506	7.45732	8.34222	9.66129	9.71622	9.07073	7.63093	8.1902	6.9106	6.92794	0.897324	0.184496	1.04655	0.494546	0.714155	0.000108127
1438081_PM_at	Mcc	42.2976	45.9112	46.7397	48.224	48.0442	43.3579	47.3267	41.8479	57.0137	57.0874	1.06668	0.397474	0.982097	0.724358	1.18524	0.000118777
1433440_PM_x_at	Uba2	299.655	304.567	282.261	238.545	239.651	344.187	297.807	295.917	292.037	291.622	1.11497	0.110266	1.05801	0.374674	1.22054	0.000125607
1429397_PM_a_at	Fam71d	4.97625	5.31052	4.68178	4.86072	4.85297	5.12841	4.90155	4.94492	4.51492	4.51238	0.972448	0.424408	1.00042	0.991846	0.929338	0.000141319
1418148_PM_at	Abhd1	7.94246	6.82678	9.18354	86.4239	86.0424	9.40691	8.66618	10.2842	8.16899	6.28645	0.217966	0.147927	1.18388	0.150063	0.083816	0.000147742
1447706_PM_at	NA	63.477	59.6251	49.4633	29.4967	29.3888	56.6205	64.7591	64.7667	34.0966	34.0627	1.09875	0.662396	1.0787	0.415077	1.15749	0.000148645
1448059_PM_at	Mipol1	5.81689	6.54736	5.67192	7.09904	7.07464	4.96323	5.4866	5.42963	6.1402	6.1322	0.874014	0.063577	0.880424	0.0863445	0.865858	0.000182234
1420723_PM_at	Vnn3	9.49051	9.00554	10.2067	11.6277	11.5397	7.12042	9.9766	10.723	8.38142	8.36396	0.859174	0.116855	0.969248	0.810994	0.722801	0.000195016
1452858_PM_at	Elavl1	21.4156	19.088	20.8445	19.9243	19.937	22.8863	17.4647	18.7845	18.0464	17.9932	0.940379	0.290001	0.963935	0.699292	0.904125	0.000204636
1432939_PM_at	5730405N03Rik	5.65442	5.76664	6.24292	6.61408	6.63789	4.76625	5.79536	5.22825	5.55493	5.57613	0.870777	0.0190849	0.893902	0.147071	0.839954	0.000225915
1442152_PM_at	4930513N10Rik	4.77607	4.82393	5.32876	5.09915	5.08929	4.86967	4.5641	4.75238	4.64162	4.65092	0.934765	0.0206991	0.950257	0.279239	0.912067	0.000228879
1435751_PM_at	Abcc9	711.484	739.984	654.814	786.534	785.103	804.011	671.454	725.016	885.96	883.242	1.07933	0.269894	1.04472	0.531672	1.12571	0.000241611
1419754_PM_at	Myo5a	8.34743	6.91201	9.95659	7.48628	7.52694	8.34363	8.7693	12.673	9.43192	9.48237	1.21057	0.105698	1.18123	0.404086	1.25984	0.000275732
1416315_PM_at	Abhd4	226.45	201.177	228.229	157.102	157.951	244.129	244.652	210.903	208.147	206.675	1.1479	0.149416	1.06683	0.36096	1.31667	0.000289789
1435395_PM_s_at	Atp5j2	8220.1	8147.35	7953.75	8160.07	8170.84	8148.53	8209.33	8346.01	7544.45	7524.35	0.978366	0.358192	1.01573	0.265538	0.922716	0.000326278
1426976_PM_at	Usp47	417.852	449.815	420.641	525.644	528.588	345.355	370.788	343.792	385.765	389.877	0.783584	0.00497992	0.822734	0.00481004	0.735741	0.000329329
1415826_PM_at	Atp6v1h	78.0934	80.3999	75.9109	67.5182	67.3002	78.1948	74.225	75.013	91.12	92.0162	1.11198	0.121313	0.970259	0.260706	1.35839	0.000364215
1431034_PM_at	Gpr125	5.72797	6.38925	6.62719	6.52709	6.54061	5.50633	5.99391	5.73535	5.6505	5.68183	0.89802	0.00725286	0.919506	0.172989	0.867201	0.000386323
1457292_PM_at	Taf1d	61.1021	73.2477	73.6965	49.2712	42.0374	581.032	581.504	628.759	527.396	545.384	9.56749	3.17066e-09	8.61008	5.50475e-06	11.749	0.000390015
1422685_PM_at	Exoc4	59.1694	66.7366	62.4655	74.694	74.4425	77.9869	75.5867	85.2391	95.0125	95.8025	1.27294	0.00776786	1.26778	0.00984426	1.27947	0.000395462
1437669_PM_x_at	Ccrl1	31.5673	32.7664	36.6161	27.7054	27.8518	33.2483	35.3895	30.4012	32.3577	32.2504	1.04562	0.462292	0.981071	0.77669	1.16291	0.000401852
1455059_PM_at	Helz	69.9269	61.9336	74.3558	72.0077	72.3584	71.1025	57.1257	51.0424	61.5484	61.8003	0.86319	0.0406852	0.869333	0.266565	0.854416	0.000421635
1433423_PM_at	Nr4a2	9.93602	10.36	10.7424	9.85852	9.85164	9.39703	9.00912	10.4818	9.18447	9.15695	0.930653	0.0582877	0.930713	0.223773	0.930557	0.000429112
1436638_PM_at	6720401G13Rik	10.1893	10.3921	13.622	15.0066	15.1374	13.7152	13.3877	14.6298	11.9457	11.9251	1.01952	0.840235	1.22013	0.0990148	0.791895	0.000445261
1432501_PM_at	1700092E16Rik	9.05811	9.31299	7.95127	9.46997	9.51366	9.19115	8.32304	9.83749	8.46892	8.46648	0.97751	0.630849	1.0391	0.601504	0.892106	0.000456109
1448648_PM_at	Fam114a1	31.039	30.9773	31.8978	23.5414	23.6202	31.9676	33.8633	32.2468	28.4183	28.6191	1.09952	0.233961	1.04433	0.10384	1.2094	0.000476287
1455979_PM_at	Arid1b	92.795	106.381	82.8671	70.0592	70.6649	93.2759	100.634	100.226	91.3636	90.6513	1.12627	0.177739	1.04288	0.606474	1.29342	0.000512354
1451595_PM_a_at	Kcnq2	6.96852	6.38311	6.8173	6.63564	6.60992	5.92188	7.33522	5.43752	6.05761	6.05659	0.922019	0.15295	0.926902	0.455745	0.914585	0.000517359
1434348_PM_at	Fez2	464.501	505.542	437.182	465.042	465.173	499.9	507.302	492.79	600.175	594.141	1.15267	0.0265203	1.06592	0.202411	1.28391	0.000521906
1444986_PM_at	NA	4.52781	5.32738	5.09172	4.49348	4.46284	4.94855	5.24254	5.16629	5.35305	5.32738	1.0893	0.0583874	1.02746	0.617401	1.1925	0.000537273
1418199_PM_at	Hemgn	4.2608	4.12447	5.21547	4.20467	4.20632	4.46777	4.93039	4.68578	4.58722	4.56974	1.05584	0.294242	1.03553	0.684456	1.08869	0.000553563
1424831_PM_at	Cpne2	9.89692	10.6576	11.0767	8.66626	8.81142	10.247	12.3065	11.3629	11.7941	11.7973	1.17102	0.0221725	1.07224	0.330426	1.3498	0.000563517
1447863_PM_s_at	Nr4a2	11.9849	11.4152	13.5713	12.3726	12.3976	13.4073	12.7743	11.6266	11.8591	11.8634	0.996586	0.933483	1.02264	0.753481	0.957705	0.000587281
1438456_PM_at	H13	14.1115	23.0133	16.1527	16.5588	16.7119	17.2948	16.2613	19.5494	13.3289	13.2715	0.920942	0.496821	0.99677	0.984968	0.799516	0.000600464
1453283_PM_at	Pgm1	41.0725	51.5018	45.9262	44.3971	43.8322	40.6785	43.961	49.7123	32.462	32.5367	0.879243	0.183292	0.970046	0.747338	0.736702	0.000600971
1420842_PM_at	Ptprf	37.3385	37.5934	33.6524	21.4694	21.269	62.5472	37.3477	53.6441	37.7017	36.9325	1.50786	0.0442385	1.41401	0.11593	1.7463	0.000620403
1446751_PM_s_at	Impact	7.38321	7.39689	6.8126	8.04915	8.11379	8.74487	11.8977	6.36877	6.76516	6.77743	1.07412	0.612274	1.25095	0.325457	0.837879	0.000629874
1440612_PM_at	NA	4.64709	4.5951	4.74375	4.36917	4.35719	4.68181	4.76065	4.73478	4.73289	4.74871	1.04168	0.041741	1.01368	0.265891	1.08655	0.000689373
1454749_PM_at	Pcnt	97.2828	96.8029	91.4713	128.326	130.442	92.1322	72.7899	79.0851	87.9184	87.2198	0.770028	0.0253927	0.854496	0.0819278	0.676815	0.000708807
1446005_PM_at	D2Ertd337e	5.35305	6.23456	6.28953	7.361	7.45655	5.60328	5.18661	6.39222	5.28305	5.34759	0.850681	0.0614461	0.961122	0.64507	0.717436	0.000757602
1435198_PM_at	Gm5817	158.185	123.235	115.094	99.544	98.8424	127.212	100.872	123.985	123.023	124.177	1.00735	0.943074	0.887912	0.396179	1.24605	0.000765144
1418890_PM_a_at	Rab3d	18.7603	16.5421	25.7087	23.6294	24.2311	36.7708	22.271	15.437	45.5344	44.5293	1.51134	0.114254	1.22074	0.549066	1.88179	0.000769656
1416581_PM_at	Wdr5	109.838	101.925	100.647	109.276	109.771	105.091	98.4617	91.4613	98.8325	98.4825	0.926378	0.030372	0.944321	0.299907	0.900789	0.000776334
1442125_PM_at	Krit1	8.51024	9.42554	8.18978	7.69718	7.71452	9.99601	8.45951	8.42228	9.36055	9.27241	1.09566	0.1057	1.02879	0.713976	1.20901	0.000776732
1415729_PM_at	Pdpk1	109.767	120.189	115.136	106.158	105.139	136.844	124.94	112.654	124.798	124.489	1.12102	0.0221776	1.08504	0.267709	1.17979	0.000785188
1428670_PM_at	2610305J24Rik	6.70637	10.0678	7.23322	6.4388	6.48899	6.27684	8.19656	7.05432	7.41355	7.39427	0.983766	0.877232	0.896714	0.523355	1.14543	0.000816912
1445511_PM_at	Cetn4	15.92	15.0259	13.316	15.5335	15.5733	15.4137	14.083	14.2775	13.0603	13.1937	0.929142	0.127337	0.988983	0.860781	0.843995	0.000821552
1420672_PM_at	Kcne1	74.2725	58.8733	60.0424	18.2583	17.77	329.969	279.924	249.775	258.085	244.652	5.94375	2.70864e-06	4.4499	0.00074577	13.954	0.000828412
1445398_PM_at	NA	32.6947	39.3746	27.4408	27.2639	27.3251	34.7011	22.4338	37.2294	19.5614	19.9909	0.86903	0.394234	0.948289	0.779484	0.724548	0.000831371
1428454_PM_at	Bcas3	22.9035	25.6307	23.3055	29.8068	29.7885	24.8768	25.4983	24.0132	24.1232	24.4412	0.935464	0.300117	1.03548	0.423024	0.814903	0.000832791
1454669_PM_at	Tmem11	221.484	248.043	251.393	246.085	245.275	215.618	238.196	244.643	213.102	214.767	0.929097	0.0795286	0.96884	0.593299	0.870786	0.000848559
1446422_PM_at	NA	6.78338	8.21569	7.101	6.67469	6.69734	7.10826	8.16222	9.31017	7.41355	7.45109	1.11201	0.143799	1.11224	0.34335	1.11162	0.000861726
1448261_PM_at	Cdh1	5.55152	5.26311	5.67893	4.68498	4.73581	6.13104	4.90589	5.29227	5.60081	5.58985	1.06195	0.295854	0.990035	0.892888	1.18787	0.000861981
1460304_PM_a_at	Ubtf	26.2449	20.9962	24.148	16.8435	17.2578	29.3562	28.1079	26.8973	27.5044	27.9801	1.32567	0.00675905	1.18171	0.0619661	1.62705	0.000869207
1454453_PM_at	2610011I18Rik	6.00131	7.32866	6.21197	5.75914	5.7442	5.65395	5.95054	6.77621	5.43927	5.44992	0.942812	0.382263	0.940577	0.506692	0.94661	0.000891302
1444113_PM_at	NA	40.7039	61.6552	45.8764	56.3926	57.4259	56.2128	51.9858	58.0722	37.4878	37.9845	0.922494	0.512078	1.12167	0.410862	0.663093	0.000892806
1417659_PM_at	Vps29	373.736	338.193	370.451	384.475	378.413	396.834	423.196	395.948	482.542	482.118	1.18175	0.0129935	1.12343	0.0367833	1.26448	0.00090574
1451884_PM_a_at	Lsm2	19.3491	20.4786	15.0548	20.3595	20.4953	16.565	18.0328	14.5652	15.2135	15.4881	0.834205	0.0303803	0.895785	0.379998	0.751481	0.000909068
1449099_PM_at	Lrba	145.319	146.172	169.865	187.573	187.724	118.889	136.817	140.858	142.594	139.756	0.811464	0.0158028	0.859563	0.108867	0.752336	0.000933434
1452190_PM_at	Prcp	71.9384	71.4925	63.8325	39.5234	39.5182	80.612	61.7296	75.3725	33.7461	34.0901	0.997364	0.990582	1.05042	0.604899	0.858233	0.000941349
1448347_PM_a_at	Caprin1	581.636	587.685	509.562	416.634	408.992	508.398	551.052	623.087	553.862	558.254	1.11585	0.211021	1.00218	0.978162	1.347	0.000945055
1432151_PM_at	Ola1	7.84365	8.89649	8.81545	9.11266	9.16129	7.18182	8.13313	6.59074	8.34025	8.33164	0.880173	0.0392052	0.857178	0.0965221	0.912331	0.000948883
1448793_PM_a_at	Sdc4	15.2433	13.4841	16.4661	11.5696	10.4302	20.7096	23.1844	22.3143	31.7934	31.2434	1.92348	0.00140953	1.465	0.00343118	2.86534	0.000949092
1417190_PM_at	Nampt	212.252	261.782	252.556	557.212	569.752	240.174	202.082	225.076	347.214	351.426	0.736948	0.285813	0.918444	0.35298	0.619932	0.000952564
1453451_PM_at	6820402I19Rik	11.1261	11.5043	12.9016	9.19407	9.12705	13.2155	13.3403	15.4984	14.5613	14.9018	1.32801	0.00312286	1.18356	0.0767268	1.60815	0.000968706
1455140_PM_at	Pitpnm3	13.0722	11.5648	13.3711	13.353	13.3529	13.4237	12.9298	13.6571	10.7288	10.559	0.947221	0.392555	1.05269	0.327332	0.797121	0.000980492
1454867_PM_at	Mn1	47.5395	47.127	70.0792	58.7117	57.6887	43.2871	65.9099	38.9384	74.7617	74.5444	1.05796	0.720359	0.899177	0.649446	1.28269	0.00100862
1449106_PM_at	Gpx3	333.31	326.139	380.751	382.062	369.907	369.516	389.268	376.886	566.492	566.685	1.26598	0.0806385	1.09178	0.153149	1.50695	0.00101543
1436428_PM_at	Chrnb2	6.15795	5.16661	6.07695	6.66622	6.65882	5.63072	5.39095	7.02904	5.71761	5.77568	0.961514	0.567831	1.03731	0.737244	0.862533	0.00102
1425140_PM_at	Lactb2	83.4403	83.1525	82.9451	87.5252	87.5101	88.9308	84.8909	87.2059	86.5802	86.6368	1.02278	0.159597	1.04604	0.0314327	0.989611	0.00103713
1437463_PM_x_at	Tgfbi	40.9634	42.3095	40.9162	46.0574	45.7437	41.3203	42.7623	49.769	38.9777	38.6419	0.979078	0.706214	1.0778	0.290882	0.845519	0.00104844
1429129_PM_at	Lrrcc1	11.9933	11.0363	7.87769	22.347	22.9146	11.6197	10.5381	10.3135	11.1329	10.6215	0.711915	0.195361	1.0506	0.710404	0.480638	0.00105465
1418835_PM_at	Phlda1	346.177	282.661	426.783	233.994	253.785	385.476	744.939	479.489	624.313	610.236	1.84298	0.0065592	1.52508	0.184701	2.53096	0.00105597
1418260_PM_at	Hunk	11.0335	12.2682	9.74193	11.9506	12.1092	12.4267	11.5516	9.97224	8.95538	9.07097	0.910225	0.253865	1.02745	0.782425	0.749232	0.00105686
1446084_PM_at	NA	6.1755	6.00966	5.90226	6.11775	6.08329	6.58701	5.75128	5.83304	6.69646	6.67984	1.04157	0.280556	1.00464	0.924603	1.09633	0.00105775
1442578_PM_at	Rfx2	10.7393	10.2095	11.5429	11.9561	11.9401	10.9548	11.6545	9.13545	10.5924	10.677	0.940169	0.245186	0.977012	0.782902	0.890073	0.00107071
1419763_PM_at	Nkap	4.7311	4.54861	5.62933	5.47877	5.40543	5.63166	5.04003	5.79213	6.59262	6.57736	1.1489	0.0698756	1.10428	0.269643	1.21001	0.00107236
1454997_PM_at	Msrb3	431.452	477.773	426.002	461.748	460.603	412.046	444.258	401.639	443.694	443.554	0.950217	0.133631	0.942119	0.284035	0.961941	0.0010782
1435445_PM_at	Ccnt2	76.3989	100.055	108.791	89.945	91.1244	93.9994	93.2235	83.1325	67.3474	66.3287	0.866437	0.162565	0.947803	0.654771	0.738259	0.00107957
1436030_PM_at	Cachd1	26.7459	22.7239	28.1021	24.3524	24.7493	29.7286	28.4561	26.1521	30.7205	30.6247	1.15006	0.0171948	1.08721	0.306325	1.24935	0.00111019
1441641_PM_at	D630032N06Rik	8.46583	9.60565	8.65675	9.78688	9.61291	7.50762	8.91066	7.33822	6.69182	6.78647	0.807205	0.00622836	0.888817	0.179927	0.694765	0.00111683
1428692_PM_at	Hddc3	13.6836	18.3288	14.8804	18.4267	14.4981	19.0534	17.0034	15.0985	80.0425	78.4582	2.62669	0.127731	1.0909	0.474237	4.81401	0.00113596
1436809_PM_a_at	Spin1	747.306	720.47	900.544	729.426	729.344	716.809	785.761	788.821	785.427	781.736	1.00822	0.868267	0.967517	0.694958	1.0743	0.00115795
1430515_PM_s_at	Aasdhppt	222.815	244.066	229.678	255.559	253.538	200.697	226.266	217.787	225.018	224.752	0.907821	0.0246247	0.925621	0.152339	0.883468	0.00117814
1433414_PM_at	9530086P17Rik	5.78458	6.46233	5.83078	5.72519	5.75765	5.5745	6.55111	6.2286	5.22409	5.23743	0.974804	0.635129	1.0153	0.811065	0.911056	0.00117868
1423135_PM_at	Thy1	76.9298	83.9957	80.7172	46.2736	46.337	64.1193	77.6225	75.246	42.1011	41.8086	0.900208	0.577684	0.897969	0.150938	0.906049	0.00118113
1448584_PM_at	Rsrc1	25.8924	36.9101	30.4787	22.37	22.7758	26.89	26.6557	23.9354	28.998	28.8349	0.977511	0.833979	0.830618	0.189228	1.28103	0.00118648
1449641_PM_at	Adk	11.3384	9.5881	14.998	17.934	17.1214	12.1074	9.74931	10.0721	31.8785	31.3461	1.34057	0.396926	0.888775	0.49049	1.80356	0.00118732
1437871_PM_at	NA	428.423	456.096	434.919	504.213	509.582	373.772	404.202	431.392	584.626	584.243	1.01929	0.857251	0.916577	0.120126	1.15296	0.00120266
1430994_PM_at	March5	13.337	17.456	16.9295	16.1823	16.0967	12.442	14.7445	16.2192	12.7584	12.5292	0.858651	0.0602001	0.909544	0.444468	0.783407	0.00122283
1452823_PM_at	Gstk1	751.861	683.878	753.123	1003.14	996.903	563.379	549.128	601.407	686.389	706.857	0.741759	0.0199324	0.783016	0.00462948	0.696607	0.00124126
1452093_PM_at	Tmem185b	94.9895	113.624	103.164	81.565	82.8025	96.6345	101.907	98.5709	104.798	103.842	1.06218	0.373887	0.952962	0.432605	1.26935	0.00124488
1415744_PM_at	H2-Ke2	412.368	470.116	401.317	398.763	399.993	468.132	417.64	437.382	422.709	423.891	1.04187	0.318822	1.03065	0.639175	1.0599	0.00126903
1434579_PM_x_at	Ndufs8	4576.31	4792.07	4304.53	4260.66	4286.76	4339.05	4360.03	4460.79	3624.63	3583.73	0.916648	0.129426	0.962477	0.30639	0.843337	0.00131034
1457728_PM_at	NA	12.474	11.307	10.4279	12.7609	12.7222	13.2082	11.229	12.3928	12.1733	12.1576	1.02461	0.613524	1.07662	0.349425	0.954787	0.00131291
1430315_PM_at	1700010N08Rik	5.50558	5.13424	5.48025	5.44248	5.4361	5.48177	4.85725	5.23895	5.20072	5.21625	0.962824	0.134042	0.966371	0.453148	0.957567	0.00132027
1460518_PM_at	E130119H09Rik	19.323	14.6569	16.3753	44.9336	42.53	43.4022	25.5515	35.5924	101.176	104.81	2.25319	0.0942593	2.07617	0.0277661	2.3551	0.00134817
1448924_PM_at	Tmem186	18.4843	22.0802	23.981	24.519	24.3658	22.2005	24.2041	23.8654	27.0895	26.9758	1.09614	0.178847	1.08869	0.331072	1.10597	0.0013542
1415678_PM_at	Ppm1a	757.949	725.553	769.094	908.807	920.219	709.919	686.488	624.24	677.337	690.05	0.83007	0.0124254	0.89703	0.0544754	0.747604	0.00136659
1441207_PM_at	Zfp879	5.76725	5.25438	5.4285	5.93664	5.91766	5.71541	4.99141	5.7824	5.6332	5.64314	0.980962	0.600471	1.00238	0.966832	0.951244	0.00137128
1424984_PM_at	2700078E11Rik	7.5466	10.5682	8.71219	7.7054	7.7989	7.92151	8.67729	8.80198	9.01637	9.02737	1.0263	0.719702	0.946837	0.633242	1.16379	0.0013714
1442441_PM_at	Rnasek	7.61806	8.63817	7.99922	7.63937	7.57073	7.20759	8.3981	6.69055	6.67678	6.66622	0.903047	0.0851975	0.919226	0.32799	0.877246	0.0013805
1454767_PM_at	D2Bwg1423e	10.761	11.3044	11.3339	10.2761	10.2056	12.4188	10.2488	11.7478	12.3531	12.2175	1.09475	0.0620692	1.03042	0.63879	1.19964	0.00139323
1430976_PM_a_at	Mrpl9	262.21	284.701	249.464	277.11	279.141	267.005	278.058	325.58	250.403	250.755	1.01418	0.807844	1.09326	0.297997	0.900955	0.00139685
1450862_PM_at	Rad54l	7.40015	8.66981	6.21346	6.49728	6.468	7.19731	6.94895	6.82176	5.64641	5.70003	0.916756	0.32425	0.940969	0.574275	0.87514	0.00142126
1431598_PM_a_at	Lhx9	7.24825	9.55125	8.59352	8.94867	8.99846	8.23829	7.125	8.46156	7.373	7.47874	0.892396	0.0802175	0.938244	0.542167	0.827527	0.00142259
1436481_PM_at	Atp7b	6.74686	7.41483	6.44298	7.79935	7.93281	6.84781	7.06367	5.62464	6.08761	6.06189	0.871998	0.0466412	0.948141	0.539912	0.772272	0.00143606
1416334_PM_at	Wwox	9.8088	9.47745	8.75959	10.4512	10.5519	8.78948	9.24439	10.7064	8.4752	8.35282	0.929039	0.23299	1.02476	0.741972	0.801218	0.00143814
1423768_PM_at	Unc93b1	36.1293	34.9272	37.7834	39.8497	40.3379	38.1054	32.4101	54.2238	31.5944	31.1452	0.991808	0.946679	1.14608	0.466006	0.78241	0.0014426
1451035_PM_a_at	Akr1a4	1079.48	965.702	965.196	949.343	940.382	1083.51	1105.16	1052.62	1062.56	1062.55	1.09516	0.00868529	1.0767	0.133377	1.12456	0.00144596
1446099_PM_at	NA	6.90346	7.11835	7.01826	7.6772	7.59432	7.4341	6.47734	7.95884	6.0894	6.00085	0.935253	0.292557	1.03946	0.561912	0.791687	0.00145046
1417001_PM_a_at	D4Wsu53e	544.738	548.172	469.648	438.583	441.373	501.529	551.441	574.461	488.132	485.878	1.06507	0.323642	1.04152	0.55335	1.10688	0.0014509
1459683_PM_at	Gm10044	5.94656	5.72603	5.90008	5.94656	5.87919	5.74353	5.99643	5.84452	7.12023	7.187	1.08481	0.159832	1.00067	0.970328	1.20984	0.00145796
1448274_PM_at	C1qbp	1072.42	998.827	1094.18	1099.8	1101.76	1000.42	937.857	859.547	971.912	961.863	0.881612	0.00329126	0.883872	0.0701388	0.878363	0.00145843
1419935_PM_s_at	NA	13.4852	11.8453	11.8662	12.8346	13.0538	16.7036	15.3402	12.9393	18.5611	18.206	1.29587	0.00855096	1.20933	0.101906	1.42021	0.00146864
1435382_PM_at	Ndn	74.754	89.6991	84.0031	57.1165	57.1331	81.7029	91.5363	99.5334	84.1208	82.1146	1.21037	0.0779738	1.09787	0.296021	1.45502	0.00148615
1436725_PM_at	E130306D19Rik	6.35322	5.50841	5.42256	5.49025	5.53556	6.05181	6.1174	6.99377	6.19899	6.22884	1.11589	0.0276925	1.1087	0.214346	1.12716	0.00149465
1434213_PM_x_at	Ndufs8	1581.71	1559.36	1529.44	1524.78	1535.4	1665.11	1450.85	1552.24	1381.98	1377.09	0.960753	0.309949	0.999506	0.990951	0.901606	0.00150286
1427164_PM_at	Il13ra1	73.0414	72.9643	82.0027	65.8542	64.6941	73.4579	84.3976	85.5577	85.1418	84.1699	1.15107	0.0228407	1.06756	0.352439	1.29693	0.00152096
1421215_PM_a_at	Slmap	38.6527	53.4728	43.0571	56.5333	57.4114	28.5533	36.942	29.0477	44.5713	44.1095	0.735463	0.0334113	0.699373	0.0586748	0.77828	0.00153875
1432360_PM_a_at	Tmtc4	10.367	7.89645	10.0588	9.42569	9.28228	11.6383	10.7581	9.67015	11.6514	11.547	1.1751	0.0208415	1.1322	0.264839	1.24003	0.0015561
1419367_PM_at	Decr1	1907.21	1868.72	2007.9	2731.34	2745.28	2282.75	2026.69	2163.63	2560.77	2562.35	1.02982	0.774524	1.11917	0.0536085	0.935453	0.0015704
1456611_PM_at	Fam13a	25.5274	29.9443	30.121	43.8311	44.6871	22.3364	21.0375	23.2051	24.9516	26.1721	0.676021	0.0236352	0.777859	0.0176905	0.57755	0.00158555
1455501_PM_at	Slc2a12	8.01396	7.73093	7.24272	9.82501	10.0088	6.11302	7.58175	7.6057	7.49955	7.55998	0.849109	0.0768601	0.926607	0.358523	0.759287	0.00163784
1436847_PM_s_at	Cdca8	24.3731	16.678	14.1156	13.2989	13.273	20.4336	24.6026	25.1374	12.1676	12.0769	1.15512	0.496858	1.27203	0.217609	0.912413	0.00164023
1437147_PM_at	Gabrg2	4.17991	4.78516	4.36917	4.79016	4.75002	4.08043	3.98271	4.37083	4.16154	4.13042	0.906075	0.0162465	0.932485	0.232386	0.869162	0.00165209
1450600_PM_at	Olfr1508	6.70304	8.0945	6.90057	8.01152	7.9362	6.29186	8.32209	6.53643	6.79028	6.8466	0.924067	0.253506	0.974757	0.82501	0.855099	0.00165219
1432905_PM_at	3110037C07Rik	9.89714	8.38406	8.57098	9.01871	9.00732	10.2747	9.06715	8.94198	9.94342	10.0215	1.0751	0.110413	1.05331	0.496224	1.10756	0.0016537
1429650_PM_at	Stk40	95.0867	99.7902	90.446	146.728	143.243	106.004	121.498	111.482	187.768	188.367	1.24305	0.244708	1.18807	0.0275496	1.29714	0.00168017
1429509_PM_at	Lsm12	31.0615	32.8156	32.5702	29.9975	30.5076	30.7095	33.9313	27.2416	38.9608	39.4924	1.08527	0.30159	0.95267	0.490757	1.29664	0.00168071
1416210_PM_at	Imp3	273.618	280.756	305.315	309.494	312.489	323.843	293.717	307.939	346.925	347.247	1.09314	0.0708897	1.07655	0.16568	1.11606	0.00173596
1457738_PM_at	Lsm14a	5.02299	4.42259	4.35962	4.19072	4.19997	4.34232	4.41746	4.18364	5.24066	5.1572	1.0516	0.417635	0.937576	0.265991	1.23921	0.00174554
1442485_PM_at	NA	4.91959	5.06269	4.55955	5.39565	5.34396	4.86128	5.10057	4.79658	4.6809	4.70432	0.954995	0.217036	1.01489	0.702561	0.873889	0.00175127
1428451_PM_at	Lrrc47	108.509	113.855	115.389	119.593	119.384	127.068	135.697	131.37	138.637	140.304	1.16706	0.000294053	1.16693	0.00443461	1.16723	0.00176245
1453746_PM_at	Fnbp1	61.9941	50.4453	57.8078	48.5839	49.6587	63.9812	60.69	75.3725	63.6872	63.1479	1.21747	0.0130787	1.17502	0.149917	1.29104	0.001764
1425747_PM_at	Dock5	6.11034	5.6738	8.13506	7.09684	7.21879	6.30902	6.19196	6.35338	8.82672	8.90336	1.06863	0.557414	0.946542	0.664673	1.23851	0.00177476
1441065_PM_at	Shc3	9.43092	9.42554	10.4989	7.91837	8.00024	7.67047	9.17152	8.46203	9.99682	9.85238	0.997333	0.971472	0.861989	0.0739625	1.24692	0.00177957
1426162_PM_a_at	Rpl7	2030.88	1821.37	1796.16	1800.47	1788.8	2060.78	1884.8	2002.2	1976.45	1966.81	1.07073	0.0425863	1.053	0.332605	1.09862	0.00182176
1426978_PM_at	Klhl2	31.2629	26.5533	32.4407	30.7777	31.0617	30.0529	28.6005	26.7604	40.0611	39.3594	1.08375	0.4174	0.946341	0.47207	1.2843	0.00184857
1454988_PM_s_at	Rab22a	76.8787	90.4681	85.6032	89.0287	89.321	87.1025	88.3786	75.2915	70.5525	68.9026	0.904771	0.124855	0.991392	0.905777	0.781919	0.00185072
1417270_PM_at	Wdr12	18.0864	17.9395	17.5382	15.4939	15.2662	16.7799	18.8157	15.7455	19.7973	20.1207	1.08224	0.224314	0.958499	0.464206	1.29772	0.00186052
1452677_PM_at	Pnpt1	5.4531	27.9671	5.8801	23.4335	25.0335	4.89824	5.69121	6.01522	5.71588	5.41085	0.315965	0.040253	0.422507	0.366847	0.229573	0.00189731
1446103_PM_at	NA	10.1611	13.0011	11.7624	10.973	10.8922	8.75335	10.1762	9.95125	9.7842	9.71955	0.851993	0.0144932	0.826946	0.0970035	0.891999	0.00191676
1415866_PM_at	Unc45a	16.6411	16.6547	17.4123	16.246	16.083	14.9151	16.2077	20.4958	14.2564	14.2035	0.964369	0.634928	1.01795	0.867434	0.880321	0.00195614
1455133_PM_s_at	AI848100	90.1304	94.34	85.3255	84.7366	86.2359	112.852	100.157	105.421	110.09	108.598	1.21859	0.000136927	1.18026	0.0228752	1.27908	0.00195927
1423145_PM_a_at	Tcap	5200.07	5709.24	5578.33	6189.9	6231.6	5324.29	4802.48	4782.77	4746.3	4863.94	0.848167	0.00416737	0.904286	0.0878155	0.773678	0.00196543
1435115_PM_at	Fndc5	456.839	452.545	483.048	508.792	517.816	419.596	440.376	347.585	410.182	411.417	0.838828	0.00505343	0.86723	0.106525	0.800304	0.00196783
1435489_PM_at	NA	27.6756	30.3632	27.8107	24.519	24.6011	22.5925	27.3661	26.7558	25.7409	25.6798	0.949363	0.349557	0.893593	0.154297	1.04684	0.00197139
1448759_PM_at	Il2rb	5.6441	5.78284	5.58873	6.30315	6.25475	5.65657	5.30844	5.69514	5.18611	5.26668	0.916796	0.0289014	0.979106	0.432262	0.832367	0.00198735
1419109_PM_at	Hrc	2740.78	2954.58	2694.43	3476.75	3541.06	2412.68	2404.69	2504.72	2742.09	2762.83	0.832512	0.0303581	0.872738	0.0145679	0.784421	0.0019884
1424066_PM_at	Dus3l	46.9804	46.1859	48.0041	54.6405	54.22	52.9139	50.2754	42.8933	47.0513	46.4992	0.958414	0.430556	1.0348	0.619243	0.859361	0.00204837
1418060_PM_a_at	Mapk7	17.641	19.2753	19.9248	14.1613	14.4025	20.3979	16.5267	16.2012	16.9374	16.9374	1.01868	0.828226	0.934637	0.458042	1.18594	0.00205712
1426321_PM_at	Tbx4	6.66992	5.59987	5.93612	7.03519	7.09783	6.27625	6.28839	6.96466	5.87853	5.96192	0.970031	0.600393	1.07269	0.320464	0.837787	0.00206339
1425990_PM_a_at	Nfatc2	7.67536	7.26878	8.10847	6.55149	6.41754	7.4205	6.96134	10.3031	8.16491	8.24656	1.14088	0.161444	1.07081	0.638935	1.26544	0.00207011
1423258_PM_at	Syt9	5.31874	4.98951	5.2259	4.534	4.5591	5.26078	5.52104	5.20138	5.47873	5.40123	1.09079	0.0338851	1.02891	0.341273	1.19651	0.00207192
1419574_PM_at	Zfp292	35.2417	35.4994	37.0728	33.3519	33.2616	38.9281	38.8941	35.42	41.3538	40.6548	1.11938	0.0104611	1.05035	0.235415	1.23111	0.00208968
1422713_PM_a_at	Ube2i	21.5673	22.3208	18.2818	22.8258	22.8808	25.385	20.1488	20.4583	18.5919	18.1783	0.952593	0.526297	1.06148	0.576977	0.804484	0.00217247
1451566_PM_at	Zfp810	50.0997	47.7776	40.2569	51.3544	51.4726	53.9078	48.8033	52.1624	54.2101	53.9856	1.09175	0.0940367	1.12118	0.168808	1.05221	0.00222539
1435851_PM_at	Lgi1	11.8414	22.1444	13.5135	33.5682	34.1433	10.3825	10.3457	11.8696	9.74233	11.8575	0.470421	0.0337092	0.686277	0.199085	0.318998	0.00225204
1451967_PM_x_at	Kpnb1	365.477	348.257	310.338	322.051	325.448	325.376	324.481	357.338	361.292	360.293	1.03422	0.407372	0.983519	0.787777	1.11442	0.00227677
1434291_PM_a_at	Serf1	26.0109	25.3983	27.4196	20.0565	19.5381	31.0737	33.3106	34.8801	30.9532	31.9438	1.36934	0.00119088	1.25924	0.00560593	1.58852	0.00229454
1450965_PM_at	Tex261	219.899	231.695	239.274	230.753	231.861	230.857	263.912	266.088	242.86	242.99	1.08082	0.0367371	1.1013	0.140468	1.05023	0.00229806
1440910_PM_at	C77370	5.1151	4.55316	5.16471	4.35383	4.42593	5.28576	4.79036	5.27427	5.76673	5.66071	1.13404	0.0321473	1.03488	0.536155	1.30157	0.00233667
1446036_PM_at	AU018728	5.08071	5.19769	5.35176	6.1995	6.25696	4.87618	5.48535	5.25449	5.24847	5.168	0.926864	0.168795	0.999095	0.981794	0.83623	0.00234141
1427832_PM_at	Tuba-rs1	5.27605	5.7855	6.0367	5.75959	5.66656	5.20051	6.08074	5.13217	4.71342	4.73671	0.906717	0.0908026	0.959947	0.579082	0.827062	0.00234726
1444695_PM_at	NA	34.2784	31.8022	29.6784	36.8	37.2406	35.1	26.1424	22.8661	28.7566	28.0436	0.829853	0.047839	0.878336	0.374674	0.767149	0.00235487
1459311_PM_at	Pde4d	12.2613	5.55349	7.37725	16.0035	15.1058	16.178	11.8207	14.9537	37.4864	35.6478	2.06188	0.0764911	1.70499	0.0681279	2.35088	0.00236203
1445262_PM_at	NA	6.15353	4.73181	5.23446	6.0234	5.99971	5.50432	6.28012	5.83577	5.55931	5.51988	1.01977	0.731784	1.09308	0.350001	0.921492	0.00236652
1451339_PM_at	Suox	67.2901	62.0222	59.092	75.9721	74.1231	76.2575	75.951	66.1681	102.905	101.04	1.24763	0.0716784	1.15908	0.0710102	1.35877	0.00236894
1438447_PM_at	Ddx11	11.1958	11.743	8.80579	8.1965	8.03892	8.91082	10.892	10.6773	10.0932	9.99007	1.05384	0.561622	0.960167	0.720778	1.23701	0.00238727
1441562_PM_at	A230048O21Rik	5.27819	5.57246	5.10857	4.85034	4.81807	4.48718	4.55427	5.28394	4.05726	4.1226	0.878163	0.0429171	0.897625	0.132493	0.846039	0.00238843
1458455_PM_at	Abra	56.3609	65.5114	66.1585	124.345	123.203	44.5126	50.4071	47.5752	65.3273	59.413	0.613518	0.0623778	0.757827	0.0134205	0.503904	0.00239703
1441327_PM_a_at	Ssr1	17.2897	21.0163	16.9295	17.4991	17.358	14.1543	14.6556	11.8147	12.5795	12.0995	0.724849	0.00077689	0.735479	0.0363275	0.708005	0.00240774
1438904_PM_at	Nhsl1	8.60277	9.16196	9.04713	7.60761	7.70554	8.53831	8.85926	10.201	8.90252	8.98341	1.07975	0.161084	1.02934	0.650879	1.16801	0.00242843
1435241_PM_at	Heatr5a	256.737	251.314	266.596	247.517	246.79	243.056	224.001	235.131	233.506	232.301	0.920438	0.00282243	0.906461	0.0273491	0.942342	0.00242901
1425837_PM_a_at	NA	215.005	290.26	190.569	257.214	256.316	215.906	337.209	253.335	302.923	298.666	1.16428	0.186055	1.15897	0.474441	1.17148	0.00243242
1435070_PM_at	Aebp2	49.247	46.165	45.9702	46.165	46.0467	44.1195	51.3966	45.4345	43.1951	43.4441	0.974297	0.486672	0.996948	0.956489	0.939568	0.00243745
1417714_PM_x_at	NA	744.842	2753.79	895.863	2028.31	1969.13	766.423	721.194	983.373	560.935	424.161	0.411835	0.0348599	0.562292	0.380434	0.246432	0.00243855
1444949_PM_at	NA	5.16505	5.42558	6.19989	5.00673	4.95291	5.03722	5.61363	4.39369	5.78835	5.85192	0.997557	0.971766	0.896013	0.283146	1.16874	0.00244697
1450354_PM_a_at	Ptdss2	24.7363	28.2157	24.625	28.1558	27.7205	24.8091	32.6251	30.2091	23.3546	23.195	1.00554	0.945505	1.12976	0.265432	0.833083	0.00246219
1419815_PM_at	Mett11d1	46.6904	43.8124	46.0206	54.8809	54.1638	43.7011	51.5167	44.7621	45.8381	46.2805	0.94515	0.336398	1.02532	0.680283	0.844779	0.00246885
1450891_PM_at	Srp19	995.745	1031.22	1036.74	979.045	992.19	717.642	818.03	738.609	694.741	719.254	0.732537	3.70948e-06	0.742331	0.00136551	0.717314	0.00248238
1440351_PM_at	NA	11.1435	12.7103	14.8257	8.37371	8.05706	16.3526	10.8031	12.8744	11.4854	11.4178	1.14195	0.365325	1.03492	0.827783	1.39392	0.00249309
1456380_PM_x_at	NA	120.552	109.381	106.269	85.7769	86.4628	106.86	114.041	111.79	102.842	104.457	1.06205	0.401032	0.989554	0.820308	1.20355	0.0024933
1428558_PM_at	NA	338.004	335.038	357.798	380.844	385.523	327.622	318.208	351.805	323.585	319.539	0.912949	0.032797	0.967788	0.418879	0.839186	0.0025098
1438948_PM_x_at	Tspo	175.092	161.638	165.997	151.757	150.188	205.67	193.712	209.321	192.689	189.005	1.23081	0.000288383	1.2108	0.00457585	1.26412	0.00251158
1456534_PM_at	Man1a2	7.41192	6.16439	6.01796	7.75958	7.76981	5.85874	6.6298	6.07811	6.56953	6.44359	0.899103	0.125991	0.947555	0.529536	0.837968	0.00251219
1458180_PM_at	NA	46.1448	35.332	59.5674	49.0582	48.7825	49.2847	71.3087	58.5625	63.2447	61.8875	1.27379	0.0378468	1.27021	0.251326	1.27894	0.00256527
1436042_PM_at	Tln1	90.5184	86.4791	78.6471	68.8982	70.9535	108.912	113.719	108.208	95.9541	94.4134	1.31786	0.00223669	1.29414	0.00298906	1.36121	0.00257561
1449001_PM_at	Ivd	912.51	920.332	889.677	1648.31	1629.84	988.987	893.083	985.211	1228.6	1264.13	0.893235	0.526987	1.05317	0.213821	0.760407	0.00258846
1436484_PM_at	C030019I05Rik	5.76061	6.40201	5.71878	6.26195	6.2964	4.83398	6.05691	5.71489	5.45597	5.37445	0.901328	0.0418662	0.928662	0.374824	0.862408	0.00261282
1428394_PM_at	Phyhd1	163.402	161.511	171.602	243.735	253.61	146.952	140.913	153.565	147.132	149.932	0.743056	0.0382025	0.889056	0.0185572	0.5973	0.00261614
1436134_PM_at	Scn2b	5.47661	5.43623	5.48369	5.94647	5.93651	5.8267	5.60541	5.28262	5.25266	5.17835	0.959908	0.218928	1.01941	0.540406	0.87781	0.00265585
1432747_PM_at	4933403J19Rik	6.04025	5.89615	5.36884	6.19975	6.2025	5.44996	6.51801	5.93578	5.26631	5.16411	0.953771	0.37789	1.03458	0.618445	0.84101	0.0026774
1439713_PM_at	Itga1	15.5196	14.5218	13.1643	13.1337	13.2949	64.0292	59.2182	57.6481	49.2022	45.6492	3.95993	2.00072e-06	4.18685	2.29949e-05	3.58897	0.00269097
1428434_PM_at	Zcchc12	15.9338	16.9693	14.9803	18.3867	18.1449	14.3159	15.8125	15.0559	15.8564	15.9142	0.911626	0.0714245	0.943632	0.278827	0.869676	0.00271509
1440276_PM_at	Rfpl4b	5.68299	6.69371	5.51379	6.23865	6.30179	6.60899	5.31309	5.74741	5.49629	5.54357	0.943427	0.303891	0.987647	0.896138	0.880341	0.00275184
1428983_PM_at	Scx	14.0293	13.4188	11.8114	16.0293	15.9513	13.4315	11.7688	10.8359	13.646	13.3968	0.885445	0.132275	0.9179	0.346052	0.845604	0.0027847
1424243_PM_at	Rwdd4a	131.493	130.536	134.178	163.181	165.242	90.6278	104.743	99.3547	136.202	133.867	0.779426	0.0306582	0.743868	0.00135537	0.822323	0.00283768
1450763_PM_x_at	Wnt3	4.65405	4.62465	3.99235	4.64466	4.5823	4.36692	4.21232	4.20609	3.92842	3.96317	0.919055	0.0433665	0.9634	0.506488	0.855275	0.00284546
1422931_PM_at	Fosl2	13.6878	15.0697	11.7375	13.9422	14.0402	12.8621	13.8893	14.4609	12.4007	12.2512	0.96184	0.472627	1.01771	0.83469	0.880981	0.00286686
1441414_PM_at	Sfi1	23.219	20.8438	20.0712	14.0654	13.7108	19.0841	21.1494	23.8221	17.3307	17.4566	1.07543	0.557902	0.998778	0.988248	1.25241	0.0028691
1457881_PM_at	Osbpl6	13.1227	13.6201	11.9012	16.5775	16.972	14.5001	15.8775	16.0906	20.4324	20.4428	1.20985	0.0935418	1.20247	0.0216809	1.21835	0.00289014
1435598_PM_at	NA	15.4556	15.7655	15.0835	14.519	14.5824	14.0377	12.8612	12.101	12.152	12.3895	0.842656	0.000584371	0.842248	0.015107	0.843306	0.00289235
1453407_PM_at	1700018L24Rik	5.35403	5.43623	6.18704	5.71544	5.76859	5.33935	5.7938	4.97533	5.18564	5.21044	0.931248	0.0865777	0.948825	0.460856	0.905264	0.00289359
1428251_PM_at	Smchd1	101.432	91.7846	100.688	87.7416	87.4769	109.045	103.22	97.3583	95.2725	96.1025	1.06795	0.151285	1.05348	0.31653	1.09221	0.00289486
1416724_PM_x_at	Tcf4	690.612	648.184	595.542	524.682	526.424	650.865	630.19	725.839	485.244	480.985	0.995873	0.967354	1.03751	0.57809	0.91925	0.00292663
1453602_PM_at	Fam164c	5.58864	5.53484	6.51682	6.99004	7.08923	5.7152	6.30364	6.1407	6.08792	6.05221	0.955236	0.437319	1.02943	0.659087	0.86227	0.00294236
1449738_PM_s_at	Fam48a	57.8814	56.0079	60.2313	43.0848	42.9695	73.6134	57.8821	64.4008	54.5795	53.3927	1.16794	0.136838	1.12506	0.199224	1.2547	0.00294628
1423829_PM_at	Fam49b	201.59	208.562	212.432	177.815	178.888	213.276	247.558	240.217	238.699	232.524	1.19707	0.00335718	1.12603	0.0742795	1.32105	0.00298226
1440801_PM_s_at	Adrbk2	45.1553	31.7103	38.6427	39.6402	37.862	93.824	80.9625	80.9915	87.0566	92.3494	2.25472	6.61563e-07	2.21437	0.00126901	2.31485	0.00298866
1451175_PM_at	Spcs3	226.28	281.244	267.603	287.923	280.512	185.882	196.883	180.169	204.256	198.997	0.719124	0.000229858	0.726248	0.0148096	0.709409	0.003013
1434515_PM_at	Ncoa1	158.395	193.834	181.225	166.645	165.484	191.116	184.243	192.756	180.325	181.488	1.07434	0.097234	1.06498	0.340765	1.08937	0.00305182
1449006_PM_at	Gla	6.84149	7.16173	6.48429	5.31185	5.2416	6.94935	9.09442	6.58322	6.86619	6.71279	1.16639	0.130034	1.10443	0.426913	1.28669	0.00309516
1428259_PM_at	Pxdn	614.952	580.323	502.454	226.419	225.262	695.591	644.366	719.842	343.567	357.461	1.28446	0.334855	1.21327	0.0393252	1.55204	0.00311147
1435927_PM_at	Dennd3	66.2954	68.6031	74.9103	77.8825	75.692	69.1538	74.2757	69.4853	57.077	57.2591	0.900567	0.119408	1.0148	0.752167	0.744499	0.0031232
1449603_PM_at	AI594671	4.02083	4.47735	5.17495	4.72084	4.64452	4.27575	4.51467	3.67404	6.5998	6.8137	1.12325	0.419607	0.911602	0.390234	1.43225	0.00313278
1437372_PM_at	Cpsf6	8.63613	7.44242	8.12749	7.64373	7.73552	9.3154	7.61311	7.42545	8.94477	9.06086	1.07008	0.250342	1.00611	0.946731	1.17077	0.0031602
1419548_PM_at	Kpna1	109.942	127.031	108.139	140.013	142.286	93.5958	90.3425	92.5629	120.322	119.572	0.823059	0.0556791	0.801194	0.0199109	0.849789	0.00317188
1435911_PM_s_at	Slc2a12	29.9657	23.0148	29.5019	35.335	34.7738	28.6846	23.1789	19.1888	29.9686	29.8052	0.857364	0.196193	0.861424	0.343754	0.852588	0.00318302
1452365_PM_at	Csgalnact1	18.5171	23.784	19.7463	17.4032	17.5769	22.0045	22.6576	21.2748	21.6366	21.224	1.12131	0.0855821	1.06269	0.47347	1.22528	0.00321146
1427073_PM_at	Lace1	214.107	206.988	220.655	205.053	202.036	190.385	213.35	184.12	171.46	173.312	0.889198	0.0228622	0.916018	0.138328	0.846919	0.00321254
1427136_PM_s_at	Srsf12	84.2067	69.3955	100.574	92.05	93.8649	80.3977	80.723	86.0721	77.0439	76.8656	0.911408	0.200651	0.972527	0.812538	0.827849	0.00323099
1447348_PM_at	NA	9.84226	9.20966	10.7548	7.70089	7.73923	9.20966	10.7369	7.8462	8.49759	8.5829	0.991744	0.925262	0.932433	0.517842	1.10624	0.00323491
1448507_PM_at	Efhd1	21.3244	19.0724	27.552	21.8179	20.4953	20.5424	26.052	26.8309	47.884	50.8246	1.56114	0.0881856	1.0806	0.600718	2.33281	0.00325296
1456580_PM_s_at	Atp5d	4309.91	4223.14	4455.16	4059.48	4015.89	4214.38	4043.4	4143.52	3588.05	3612.64	0.93061	0.0979275	0.954811	0.0801167	0.891686	0.00325747
1428926_PM_at	1110003O08Rik	142.183	140.769	136.362	193.847	193.612	155.273	123.296	151.159	147.787	142.196	0.892086	0.260556	1.02484	0.750626	0.748421	0.00327974
1442746_PM_at	NA	6.57096	8.05023	7.85087	8.10154	8.00874	6.16937	6.23538	6.4405	7.21133	7.17692	0.861366	0.0197831	0.838608	0.0620436	0.89311	0.00328699
1438266_PM_at	Adamtsl5	80.8536	110.845	90.5606	110.94	112.273	57.2902	80.2513	55.2437	71.2254	75.4261	0.671523	0.0035777	0.683007	0.0667729	0.657003	0.00329702
1422386_PM_at	Olfr64	7.35852	6.92162	6.07215	8.81634	8.54817	6.67333	6.71608	8.65049	6.31031	6.23766	0.917042	0.381921	1.08292	0.496823	0.722622	0.00331095
1455707_PM_at	Ranbp3l	3.9944	3.72703	4.29845	4.58644	4.64949	4.12171	3.86976	4.22415	3.81778	3.74456	0.930473	0.173963	1.01628	0.755684	0.818796	0.00331671
1458404_PM_at	Ndufb8	20.2864	15.1706	25.5264	24.2945	23.7597	20.4418	17.9103	23.5661	18.7259	18.3896	0.908252	0.376938	1.01533	0.931539	0.772366	0.00331883
1420413_PM_at	Slc7a11	6.2964	6.66591	5.80903	5.09655	5.14854	6.67673	5.25567	6.24699	5.96307	5.88608	1.03488	0.61553	0.968465	0.706925	1.15657	0.00333733
1441035_PM_at	Kcne1	28.0815	22.7193	21.894	16.3006	13.6487	81.9458	97.6024	83.7343	70.6589	65.101	3.88763	1.16686e-05	3.62175	0.000280594	4.533	0.00337013
1451633_PM_a_at	Gngt1	5.53467	6.27663	6.7179	6.43584	6.36843	5.25494	7.53742	6.12268	5.82331	5.82331	0.975368	0.729375	1.02082	0.872072	0.909589	0.00337402
1459569_PM_at	NA	8.80172	9.65722	9.49573	8.77758	8.77758	9.44322	8.19219	8.7535	8.36981	8.41472	0.948662	0.152438	0.943989	0.307753	0.956103	0.00337873
1435746_PM_at	Srpk2	54.4667	57.8848	46.4351	60.0961	56.7517	58.2125	43.0454	48.8031	87.7916	87.2302	1.1794	0.341755	0.945048	0.629299	1.49786	0.00338083
1418883_PM_a_at	Pabpc1	1833.14	1788.95	1783.81	1093.49	1110	1816.3	2026.59	2095.68	1310.38	1293.77	1.12266	0.464854	1.09853	0.10631	1.18183	0.00339881
1457351_PM_at	Taf2	8.50104	7.74256	8.23996	6.76209	6.93013	8.74069	8.51228	7.75663	8.33352	8.29706	1.09075	0.107243	1.02149	0.661409	1.2146	0.00340687
1439259_PM_x_at	Abhd4	579.076	513.617	618.473	407.535	421.732	711.691	573.44	516.647	564.795	576.284	1.15841	0.167083	1.05295	0.668643	1.37601	0.00341337
1427974_PM_s_at	Cacna1d	6.96378	6.77622	8.83068	8.57755	8.47523	7.89368	6.82663	7.76202	7.60165	7.63268	0.951877	0.444063	0.996086	0.970037	0.893363	0.00343955
1433580_PM_at	Nup54	79.1119	96.3968	84.4183	77.1587	75.9934	79.0725	85.4307	87.8111	88.3318	87.6596	1.03686	0.480185	0.970712	0.68123	1.14913	0.00345156
1425341_PM_at	Kcnk3	335.715	360.526	338.95	398.378	389.328	323.705	336.492	332.438	316.526	314.559	0.890736	0.0182428	0.95889	0.176486	0.801169	0.00347901
1438136_PM_at	Astl	8.69508	8.05988	8.24071	8.921	9.18365	7.15242	7.55583	7.69899	6.80764	6.83405	0.836396	0.000944218	0.896445	0.0260107	0.753491	0.00348031
1442436_PM_at	Fn3k	6.14078	6.45431	6.07	7.09764	7.07793	5.61584	5.70047	5.68604	6.42729	6.49864	0.911318	0.0844619	0.910917	0.010164	0.911846	0.00348974
1454856_PM_x_at	Rpl35	1709.99	1778.12	1572.21	1603.36	1597.51	1537.62	1575.5	1908.16	1728.46	1743.45	1.02808	0.563894	0.992286	0.926429	1.08468	0.00350812
1458837_PM_at	2810006K23Rik	5.92878	5.60331	5.78551	6.65328	6.75453	5.9637	5.38561	5.95195	5.63925	5.55433	0.927403	0.125018	0.999057	0.980807	0.834855	0.0035427
1449958_PM_a_at	Fgf14	7.81147	7.09847	7.29239	6.82205	6.74658	6.83507	6.71838	7.38146	7.65078	7.72809	1.01518	0.710339	0.942915	0.22548	1.13341	0.00354283
1439817_PM_at	2900064A13Rik	40.7576	41.9016	34.5308	62.7259	64.1631	47.0662	42.8279	44.1562	50.6085	51.0571	0.965736	0.798194	1.14387	0.0976072	0.801216	0.0035437
1415850_PM_at	Rasa3	90.8162	99.7617	91.5202	65.3086	66.2286	93.1168	98.3735	96.7155	97.2972	93.8567	1.15889	0.10425	1.02165	0.566611	1.45323	0.00354969
1434064_PM_at	Orai3	35.6733	41.7121	31.3074	40.1905	39.9486	52.279	51.1066	51.8636	47.352	48.244	1.32841	0.000415429	1.42833	0.00692591	1.19288	0.00355636
1443125_PM_at	Trip12	5.26056	5.44745	5.22207	6.87646	6.69805	5.47326	6.61863	5.2911	5.2293	5.16233	0.941366	0.468352	1.09121	0.314368	0.765525	0.00356534
1440996_PM_at	NA	7.92591	7.70489	8.39607	7.38125	7.47143	8.16108	8.29492	6.33071	8.1982	8.22502	1.0085	0.87884	0.948384	0.56818	1.10574	0.00356938
1436817_PM_at	Exoc5	177.137	180.971	185.31	155.442	153.08	155.174	168.312	146.551	133.362	132.333	0.863597	0.0410241	0.864965	0.022316	0.861188	0.0036003
1449557_PM_at	1600012F09Rik	132.876	159.727	245.594	268.726	259.611	136.411	148.569	153.383	173.012	178.528	0.740626	0.0928528	0.814502	0.387709	0.665372	0.00361187
1425923_PM_at	Mycn	7.47331	8.06525	6.78217	9.07814	9.20631	6.92041	9.29074	8.05234	8.0708	8.08228	0.995355	0.951141	1.08704	0.45225	0.883433	0.00362525
1441947_PM_x_at	Sik3	160.764	144.078	157.025	190.476	196.86	156.658	165.472	178.999	258.991	254.787	1.19513	0.213316	1.08501	0.187089	1.32644	0.00363534
1423540_PM_at	Rbms2	89.9392	85.6007	94.1201	102.177	102.456	94.3634	107.3	95.9449	99.8365	99.7084	1.0482	0.287295	1.10364	0.121897	0.975135	0.0036372
1447795_PM_at	Bspry	4.82132	4.98439	4.33307	5.24371	5.17395	4.87618	5.04598	4.51865	4.63306	4.63306	0.965407	0.393952	1.02136	0.707617	0.889464	0.00365013
1425148_PM_a_at	NA	266.16	240.332	229.899	175.092	180.857	245.087	258.01	244.615	235.274	231.778	1.11207	0.214545	1.01537	0.761991	1.31213	0.00366191
1458706_PM_at	NA	24.0566	19.0475	16.0388	15.9488	15.4108	9.99341	8.91952	8.047	8.85504	8.1696	0.486004	0.000500971	0.455843	0.0111589	0.542884	0.00367426
1426403_PM_at	Actr1b	101.241	98.7921	94.5951	106.504	108.574	115.891	98.5156	80.2908	90.5276	90.2121	0.932766	0.320382	1.00023	0.998353	0.840344	0.00369862
1448580_PM_at	Glg1	112.681	131.775	132.492	104.876	109.084	139.491	140.189	143.784	143.089	141.996	1.19909	0.003969	1.1234	0.0792651	1.33242	0.00371545
1458758_PM_at	NA	5.73483	5.67957	6.5539	6.67106	6.68551	6.59074	5.93374	5.24214	5.8835	5.78107	0.939547	0.262385	0.988776	0.895631	0.873321	0.00371694
1440033_PM_at	NA	10.043	10.3754	11.621	9.71057	9.88801	10.1555	9.16243	9.41457	7.95199	7.79683	0.861409	0.0347617	0.896789	0.122936	0.80357	0.00372791
1430081_PM_at	Phf15	9.13191	9.37153	9.8386	9.56524	9.37508	9.32186	11.0661	9.21513	7.84994	7.89698	0.959132	0.537819	1.04449	0.544093	0.831397	0.00374178
1416013_PM_at	Pld3	114.099	103.842	115.814	125.57	128.548	141.116	147.704	153.718	155.509	153.878	1.27906	0.000216147	1.32593	0.00225045	1.21749	0.0037529
1426402_PM_at	Syncrip	128.625	126.034	129.629	107.92	104.291	134.042	133.837	123.926	137.451	136.369	1.11589	0.0487619	1.01956	0.514281	1.29032	0.00375808
1441923_PM_s_at	Edn3	7.4254	7.03365	6.54437	9.97544	9.87782	6.45139	7.06997	6.59074	7.18184	6.83664	0.835373	0.10788	0.957563	0.400747	0.706105	0.00375876
1448535_PM_at	Elp4	29.0249	34.4551	34.0033	35.0034	33.3845	34.6046	32.0604	32.8824	47.3813	47.3371	1.17118	0.159059	1.02117	0.734828	1.38502	0.00376207
1416101_PM_a_at	Hist1h1c	813.025	790.757	936.152	808.599	808.829	819.633	792.812	872.153	917.258	904.655	1.03588	0.428143	0.978214	0.73522	1.12643	0.0037787
1452005_PM_at	Dlat	666.005	679.616	712.997	816.58	843.952	618.462	597.345	613.351	599.787	589.913	0.811706	0.00515112	0.888537	0.00756592	0.716457	0.00379782
1452666_PM_a_at	Tmcc2	105.263	126.052	116.116	197.501	202.415	112.912	121.148	137.365	150.508	146.442	0.89433	0.495241	1.06906	0.441064	0.74253	0.00381373
1456824_PM_at	Zfp612	15.3685	16.6067	16.4793	17.2844	17.5219	17.9806	14.9318	15.1158	19.3478	19.4065	1.04229	0.52348	0.991199	0.90003	1.11343	0.00381637
1450074_PM_at	Kif3b	16.2279	16.5186	14.6168	19.3112	19.0738	19.9124	20.0819	17.9348	16.6426	16.4113	1.06105	0.403704	1.22308	0.0178706	0.861118	0.00384336
1438365_PM_x_at	Laptm4b	573.628	528.969	561.409	618.793	593.688	699.126	684.008	641.844	814.652	823.215	1.27337	0.00406333	1.21693	0.00518227	1.35084	0.00386548
1417881_PM_at	Slc39a3	33.2721	34.5747	37.7079	33.8616	33.4397	39.8778	31.2175	31.2182	26.3139	27.073	0.900752	0.214466	0.969293	0.750582	0.793252	0.0038733
1425630_PM_at	Sin3b	8.72785	10.0366	9.68982	8.13549	8.12757	7.6382	8.79626	8.16939	9.47511	9.31739	0.97046	0.628449	0.864682	0.0673391	1.15553	0.00387496
1439579_PM_at	Arhgap21	14.4779	10.7738	11.3177	15.2008	14.9422	10.7799	9.57755	12.6421	10.677	10.1548	0.806916	0.044122	0.902384	0.460476	0.691095	0.00389373
1435316_PM_at	Psma6	5.03977	4.40211	4.51807	4.8728	4.84599	5.09697	4.53903	4.93747	5.18561	5.1572	1.05226	0.179304	1.04395	0.470541	1.06421	0.00389451
1429909_PM_at	Prr5l	5.56404	5.04015	5.96881	5.3125	5.27401	4.31054	5.90864	5.55168	6.03751	6.12876	1.02863	0.684813	0.951599	0.65452	1.14922	0.00390695
1455186_PM_a_at	1190003J15Rik	10.9338	11.8036	10.3203	13.8559	15.7178	12.5802	14.7885	14.5213	30.7756	30.1325	1.64132	0.0908083	1.26717	0.0227889	2.05953	0.00392882
1446638_PM_at	Ptpru	7.27291	6.26542	7.03319	7.35696	7.47665	6.20424	6.22826	5.8256	5.95686	5.80533	0.847908	0.0017777	0.887542	0.080065	0.792942	0.0039294
1416049_PM_at	Gldc	6.57298	7.67565	6.47685	7.58372	7.66024	7.69056	7.44009	8.28943	6.74406	6.65687	1.02367	0.688444	1.13001	0.122455	0.879097	0.00393885
1446813_PM_s_at	D5Ertd560e	6.8855	7.66641	7.83888	8.92691	8.73284	7.18467	7.96344	7.30405	7.03142	7.13507	0.914311	0.1308	1.00274	0.959688	0.802191	0.00394321
1425349_PM_a_at	Myef2	5.92215	6.96243	7.06253	7.53298	7.68367	6.84045	7.83352	7.53802	6.4139	6.40885	0.996331	0.953093	1.11354	0.18246	0.842679	0.00394358
1457093_PM_at	Gapvd1	17.9024	13.5968	18.2591	17.1245	17.5227	17.5664	15.0538	14.4036	13.9333	13.7475	0.885067	0.113414	0.945043	0.635885	0.798933	0.0039551
1419889_PM_at	NA	4.82764	5.57353	4.91959	5.58235	5.57399	5.08608	5.48824	5.27272	4.80995	4.7068	0.957952	0.351487	1.03435	0.539784	0.853035	0.00395988
1429994_PM_s_at	Cyp2c65	4.66014	4.35303	5.1905	4.79008	4.76439	4.90651	4.78345	4.9828	5.12121	5.08874	1.04733	0.166718	1.03303	0.567665	1.0686	0.00396523
1456322_PM_at	Gas1	14.0817	14.2153	13.4214	13.5425	13.4427	10.2652	12.1471	13.5465	11.8478	12.0181	0.870767	0.011898	0.861944	0.122201	0.884408	0.00398346
1433967_PM_at	5430413K10Rik	4.75814	4.10672	5.53621	4.599	4.59649	5.06664	5.4979	5.19953	5.22108	5.14688	1.10745	0.0702689	1.09465	0.3527	1.12751	0.00398542
1435131_PM_at	Zfp13	10.2001	11.265	8.66981	12.4474	12.7394	9.17843	9.43773	12.2296	9.65367	9.86349	0.910365	0.317578	1.02359	0.857001	0.774895	0.00399761
1454915_PM_at	Rab3gap2	43.4632	45.9355	42.62	38.886	37.7106	50.1234	47.7491	45.3239	47.5443	47.6263	1.14262	0.00788883	1.08467	0.0942839	1.24249	0.00400039
1444872_PM_at	D3Ertd740e	9.21475	8.04083	9.49051	8.49307	8.38441	8.10264	11.223	10.3076	9.31546	9.3475	1.10711	0.152017	1.10795	0.401852	1.10579	0.00400162
1428949_PM_at	Xpot	242.432	208.549	249.165	211.291	218.391	238.187	255.301	250.313	300.36	292.781	1.18331	0.0235493	1.06235	0.343535	1.38042	0.00401156
1444541_PM_at	NA	10.7499	13.0011	15.6308	10.068	10.2273	16.0758	13.9143	11.1543	11.7862	11.9345	1.08693	0.478214	1.04476	0.784008	1.16878	0.00401302
1452685_PM_at	0610009O20Rik	189.54	187.832	189.612	207.502	206.005	193.178	172.054	186.717	226.249	224.422	1.02257	0.711646	0.973482	0.469296	1.08988	0.00401495
1442409_PM_at	D9Wsu90e	10.8848	14.5254	13.9712	9.19855	9.32595	10.9834	13.1006	10.7751	12.5122	12.1435	1.02779	0.798093	0.88517	0.328104	1.33098	0.00402425
1452604_PM_at	Stard13	36.0459	28.6228	34.8964	38.2704	38.325	36.8829	33.1628	34.7029	36.7445	36.5407	1.01063	0.850263	1.05206	0.53471	0.956784	0.00403695
1451300_PM_a_at	Chmp7	121.79	134.378	129.132	128.212	126.884	129.19	125.828	115.254	141.323	140.274	1.01791	0.673408	0.960993	0.418811	1.10389	0.00405454
1438898_PM_at	NA	5.70783	5.85411	5.20305	5.85144	5.79189	6.22957	5.46184	5.22316	5.35669	5.35198	0.972365	0.491826	1.00892	0.897113	0.919726	0.00406104
1442559_PM_at	Gm10062	4.56803	4.7219	5.11204	4.82259	4.81859	4.86907	5.08912	4.57385	5.47329	5.39488	1.05644	0.188346	1.00903	0.853526	1.12727	0.00406946
1447617_PM_at	Cdk2	5.2911	5.054	5.49771	5.39135	5.36967	5.58688	5.34709	5.0694	5.21119	5.20868	0.993212	0.76105	1.01013	0.799261	0.968297	0.00406964
1424743_PM_at	Jmjd8	46.4397	45.9121	46.1531	49.0193	48.5896	44.5173	49.9721	41.0957	53.634	54.1265	1.03063	0.598609	0.97892	0.726087	1.104	0.00411907
1433547_PM_s_at	Nudcd1	36.3678	52.3429	39.9641	39.0011	39.9671	33.5482	43.1738	35.1477	31.9912	31.8586	0.846258	0.104134	0.869398	0.379961	0.808551	0.00413426
1433476_PM_at	C78339	401.296	357.385	362.046	355.458	362.284	480.676	419.767	440.783	466.115	479.112	1.24367	0.000270292	1.19675	0.03152	1.31695	0.0041388
1435065_PM_x_at	Vav2	9.73938	10.5574	10.0706	8.49258	8.60698	9.77186	9.92163	10.5882	9.56426	9.50786	1.03975	0.426893	0.997179	0.938108	1.11536	0.00415483
1442590_PM_at	NA	18.9213	16.5936	18.548	18.5353	17.6914	14.9368	15.4633	14.8231	25.2415	25.6851	1.0649	0.661949	0.836492	0.016987	1.40578	0.00417948
1451002_PM_at	Aco2	5661.47	5658.91	5457.26	5423.08	5335.81	5363.37	5405.64	5663.45	4683.73	4653.91	0.935851	0.138817	0.979426	0.376022	0.8679	0.00418368
1427312_PM_at	Cmya5	2162.88	2532.62	2321.69	2933.33	2978.87	1978.94	1657.64	1941.2	2375.18	2309.75	0.79375	0.0338531	0.794873	0.0312725	0.792417	0.00419275
1416627_PM_at	Spint1	5.77497	6.05709	5.08918	7.15491	7.26299	6.04793	6.51802	5.42963	6.36826	6.34297	0.979823	0.78964	1.06349	0.44838	0.881629	0.00420359
1440717_PM_at	AA407881	10.2531	8.20398	11.4927	10.1781	10.1503	12.3396	12.9024	10.9676	13.7589	13.3199	1.25876	0.00659766	1.20901	0.135362	1.33206	0.00421992
1421930_PM_at	Icos	6.16661	6.4338	6.69609	7.28791	7.39782	6.99546	6.73205	6.78909	6.39398	6.4435	0.981515	0.646768	1.06323	0.0778901	0.874147	0.00422736
1422700_PM_at	Alox12	6.79193	5.0101	7.2295	6.42765	6.34137	5.88679	5.51384	6.91199	5.61992	5.56225	0.927493	0.340213	0.962225	0.778672	0.875727	0.00424995
1446037_PM_at	NA	7.09729	6.17152	5.84583	6.35738	6.47289	6.72451	6.03167	6.42618	5.50396	5.52865	0.945846	0.30784	1.00354	0.960211	0.85989	0.00428969
1436679_PM_at	Tecpr1	6.10391	7.65915	6.9803	6.18706	6.23112	7.05432	6.91926	5.91004	7.06651	7.17825	1.02916	0.625031	0.958554	0.645506	1.14709	0.00429557
1442627_PM_at	NA	5.49597	5.26555	7.34917	6.99986	8.46611	96.1457	68.9733	88.4636	66.3659	74.4834	11.7472	1.61023e-06	14.0018	0.000638977	9.10705	0.00430037
1436504_PM_x_at	Apoa4	5.90606	6.66239	6.09017	6.81111	6.82326	5.78873	5.55896	6.48651	6.26256	6.18547	0.937734	0.153786	0.955815	0.487842	0.912989	0.00430052
1455384_PM_x_at	D030056L22Rik	41.4011	46.9703	45.1608	40.8545	40.9113	48.0327	45.5796	37.2408	46.8744	47.7202	1.04714	0.417053	0.979936	0.818983	1.1569	0.00433833
1457043_PM_at	B3galtl	70.8985	76.2592	62.4034	67.8956	66.6764	76.387	75.5302	75.3533	53.0415	51.4667	0.9641	0.701065	1.08451	0.218366	0.776597	0.00435967
1438621_PM_x_at	Axl	5.25719	5.16103	5.71161	5.64411	5.79352	5.28222	5.67649	5.58014	7.07645	6.9869	1.11008	0.166531	1.02536	0.546376	1.22957	0.00437189
1444812_PM_at	Prdm10	4.23847	4.55054	5.23258	4.36917	4.33137	4.73582	4.37192	4.76105	4.64507	4.63645	1.01884	0.667664	0.989103	0.881008	1.06678	0.00442188
1434607_PM_at	Ddx52	67.8079	54.1928	69.4147	62.6922	63.7212	76.3074	68.1382	63.2745	81.0069	78.9912	1.15697	0.0485829	1.08518	0.426482	1.26567	0.00451031
1442274_PM_at	Zdhhc15	5.83268	5.67988	6.00728	5.91156	5.78952	5.22934	4.87815	5.70616	4.69293	4.58258	0.858603	0.00449472	0.902613	0.0921226	0.792706	0.00456964
1428181_PM_at	Etfb	3852.04	3893.47	3976.82	4284.69	4334.49	3932.22	3560.1	3829.15	3781.27	3828.37	0.930663	0.044111	0.965803	0.316556	0.882872	0.00457823
1436365_PM_at	Zbtb7c	11.3961	10.5552	9.80804	10.3539	10.2761	9.94964	10.4104	10.2578	11.8326	12.0392	1.04009	0.428632	0.964054	0.470795	1.15714	0.00460529
1459364_PM_at	Eml6	6.90705	5.38991	6.21447	6.57787	6.72945	6.81776	5.92183	5.75397	5.54586	5.55433	0.930073	0.248153	0.999035	0.991862	0.834142	0.00469806
1448921_PM_a_at	Mrps9	398.696	393.662	374.889	442.216	452.552	365.838	315.692	361.801	371.24	368.646	0.864793	0.0153188	0.893838	0.0792489	0.826902	0.00470054
1421666_PM_a_at	Aanat	29.2159	23.5346	27.5042	30.8231	30.0005	24.5177	28.0929	25.7325	24.3586	24.1559	0.8992	0.0919939	0.97618	0.764064	0.797626	0.00470353
1443970_PM_at	Ntrk3	5.9238	5.12101	5.332	5.90829	5.80761	5.05003	4.91878	4.36917	4.83405	4.72485	0.850643	0.00311657	0.875505	0.099527	0.815891	0.00470776
1418128_PM_at	Adcy6	631.378	608.301	595.504	569.904	579.879	700.759	642.666	575.556	657.969	664.44	1.08591	0.0580644	1.04566	0.499517	1.15014	0.00471046
1432651_PM_at	2510019K15Rik	14.0161	9.38369	10.3779	12.4257	12.687	10.3345	11.2194	11.1651	9.88519	9.59687	0.886409	0.174393	0.968657	0.81807	0.775783	0.00474146
1435921_PM_at	Atxn1l	33.9723	29.9382	26.8947	24.6343	25.2288	39.8173	30.0824	30.081	30.6398	31.2222	1.15053	0.135035	1.10104	0.470178	1.24064	0.00477665
1426557_PM_at	Mesp1	9.65601	9.15311	8.23996	9.70184	9.73583	9.4111	9.12866	8.84952	7.84352	7.56563	0.920659	0.148513	1.01258	0.811435	0.792747	0.00479471
1455109_PM_at	Tbl1xr1	7.98657	11.3758	6.82083	8.87128	9.1238	9.08792	7.58973	7.65149	7.18516	7.15681	0.875341	0.221642	0.929187	0.692105	0.796994	0.00480354
1439950_PM_at	Dync1h1	5.52817	6.33127	5.87437	5.54479	5.62173	6.11279	6.56872	6.68153	6.16419	6.14404	1.09588	0.0208658	1.09187	0.134786	1.10224	0.00481672
1458190_PM_at	Arhgap4	15.4994	18.3394	14.1154	16.5389	16.3139	12.6419	14.6114	16.2887	12.8483	13.261	0.861946	0.0505589	0.907991	0.417884	0.794737	0.00482482
1431143_PM_x_at	Aifm2	113.028	131.222	105.273	113.109	113.102	108.827	108.887	110.299	104.18	105.344	0.933655	0.124295	0.938459	0.404757	0.926231	0.00483066
1419517_PM_at	Cnih3	6.21733	6.11196	7.10725	5.92626	5.67371	5.95929	6.77357	6.49743	7.61268	7.65345	1.11148	0.127931	0.989388	0.870598	1.31605	0.00483386
1437800_PM_at	Edaradd	5.0988	5.58859	4.40035	4.58579	4.58817	4.68447	4.66014	4.99565	5.13488	5.21711	1.01775	0.735253	0.950458	0.528354	1.12841	0.00484167
1437251_PM_at	Cdca2	12.5412	10.7374	7.72745	10.3246	10.5792	10.6489	11.6491	10.4188	8.58265	8.50267	0.959396	0.680204	1.05517	0.714914	0.817331	0.00485159
1446516_PM_at	Bcl7c	7.14645	6.13416	7.36414	8.01049	8.17461	8.62982	6.51538	8.04898	5.97694	6.20398	0.960501	0.663117	1.12349	0.312406	0.752601	0.00485925
1440733_PM_at	Gm16499	9.25949	9.23139	10.025	11.335	10.9854	9.27486	10.7127	8.57814	8.27125	8.0272	0.88252	0.102795	1.00174	0.981718	0.730203	0.0049757
1436278_PM_at	NA	16.5158	13.2431	15.1821	20.4407	20.9404	15.8095	12.7601	14.9457	16.9528	16.7361	0.894373	0.308339	0.968275	0.735854	0.814113	0.00497625
1422184_PM_a_at	Ak1	1517.64	1609.54	1481.11	1467.85	1539.48	1144.7	1179.41	1263.96	987.411	998.107	0.731862	0.000122552	0.778611	0.00284444	0.660225	0.00498641
1433647_PM_s_at	Rhobtb3	172.879	157.096	179.067	130.624	137.227	278.414	254.095	280.303	239.213	253.806	1.68084	2.69991e-05	1.59675	0.000689764	1.84065	0.00502256
1443417_PM_at	C87122	4.88566	5.11734	5.08031	4.82417	4.84912	4.85154	4.90137	5.06574	4.43704	4.48437	0.958938	0.176682	0.982453	0.413203	0.922272	0.00502608
1434637_PM_x_at	Sin3b	340.516	334.241	325.381	333.279	330.3	311.885	330.894	263.493	304.117	306.435	0.911708	0.0316108	0.906148	0.202327	0.920088	0.0050284
1417624_PM_at	Nab1	242.218	244.998	234.271	189.602	184.509	264.547	245.312	269.508	238.872	244.779	1.15281	0.0503513	1.08022	0.0745828	1.2928	0.00503059
1438652_PM_x_at	Pigq	271.902	267.952	276.592	207.017	200.503	271.995	305.91	304.177	252.802	255.91	1.1363	0.139966	1.08039	0.125093	1.24831	0.00504865
1434619_PM_at	Rptor	88.2266	87.292	80.3281	99.3761	96.9401	81.1702	83.9503	76.8813	71.4484	68.2232	0.844106	0.0144072	0.945886	0.226327	0.711462	0.00505259
1436462_PM_at	NA	60.1791	57.6212	73.0477	54.1622	53.3081	58.0525	58.544	63.1825	36.8318	34.3816	0.841358	0.213933	0.942001	0.505128	0.662633	0.00508261
1416137_PM_at	Anxa7	101.832	105.626	106.166	103.544	99.4425	114.985	91.5395	105.642	132.867	131.329	1.11566	0.169712	0.995352	0.947612	1.30154	0.00508273
1420266_PM_at	Gm10627	25.2773	24.6035	28.8824	24.2311	24.7744	20.6656	25.4431	21.7617	20.711	20.6242	0.854713	0.0182411	0.861701	0.13799	0.843482	0.00510675
1435293_PM_at	Adam22	29.2161	33.2638	29.6348	40.4726	43.6881	24.6506	19.5501	24.1988	18.067	16.5448	0.584377	0.00234415	0.742547	0.0189689	0.411258	0.00511544
1452945_PM_at	Zfp157	28.1195	23.3088	31.8075	17.8295	17.7596	30.9627	24.5923	30.3686	26.3098	25.1706	1.15636	0.263193	1.03229	0.792807	1.44652	0.00511859
1418501_PM_a_at	Oxr1	387.173	389.986	344.745	433.036	443.461	403.947	337.595	414.731	361.299	364.324	0.941701	0.336887	1.03063	0.705448	0.827868	0.00513645
1443067_PM_at	NA	6.22005	6.73732	7.67515	6.9239	7.04032	7.01401	8.01891	8.55384	5.70249	5.83325	1.0152	0.868814	1.14318	0.187726	0.826093	0.00515729
1428731_PM_at	Usp54	101.251	124.932	103.292	142.982	147.242	110.577	77.3825	91.6015	114.869	113.558	0.819731	0.102303	0.848505	0.245685	0.787066	0.0051615
1448339_PM_at	Tmem30a	572.469	554.593	593.757	617.115	585.246	672.782	671.88	711.69	820.977	823.935	1.26618	0.00248892	1.19498	0.00296748	1.36807	0.00518999
1455165_PM_at	Rora	93.8107	85.6545	80.5682	76.7032	75.0609	106.755	89.4507	87.9222	87.7155	88.3486	1.11752	0.089714	1.09266	0.325094	1.16012	0.0052055
1415807_PM_s_at	Srsf2	131.718	172.466	151.392	138.601	135.902	113.393	145.551	118.846	118.342	117.571	0.840598	0.038008	0.829258	0.167519	0.859418	0.0052493
1430542_PM_a_at	Slc25a5	4337.43	4204.94	4382.07	3712.02	3769.28	4229.91	4500.8	4589.41	4221.05	4185.49	1.06473	0.147579	1.03061	0.335226	1.12367	0.00526522
1415892_PM_at	Sgpl1	30.2294	27.0949	32.1153	31.8844	29.6554	37.8205	36.7685	34.3769	60.1164	56.7503	1.49578	0.0270891	1.21832	0.0217919	1.89904	0.0052825
1437155_PM_a_at	Wwtr1	38.3243	32.2809	34.7629	25.0977	24.3742	30.3746	30.598	29.5122	33.2118	34.3138	1.02048	0.830812	0.858749	0.0498363	1.36493	0.0052894
1426887_PM_at	Nudt11	7.78201	10.3921	9.30049	8.03065	8.21569	8.40815	9.31139	8.60824	9.39919	9.3864	1.03185	0.614404	0.958257	0.659579	1.1563	0.00529324
1438918_PM_at	NA	8.39832	8.05023	9.86063	10.0946	10.1145	8.05456	8.73627	8.82117	8.32299	8.04298	0.902398	0.0927272	0.9735	0.720599	0.809832	0.00529331
1417204_PM_at	Kdelr2	370.032	426.087	400.559	317.595	311.706	371.69	448.662	453.884	356.36	358.441	1.0893	0.330173	1.06481	0.452852	1.13587	0.0052942
1455862_PM_at	Ubtd2	32.0198	31.8234	31.0728	26.9643	27.7658	24.6306	33.9197	27.5006	21.7539	21.8771	0.86659	0.148323	0.9066	0.344798	0.797203	0.00529563
1450497_PM_at	Apc2	7.17374	7.38125	8.13014	7.51373	7.62185	6.33867	6.17304	7.876	6.68016	6.74322	0.893983	0.0451148	0.898725	0.281059	0.886876	0.00530208
1452688_PM_at	Prpf39	20.7655	22.0792	18.6216	20.0274	20.136	25.1694	19.3304	18.1616	21.4475	21.6309	1.04044	0.551712	1.01944	0.875721	1.07258	0.0053028
1450713_PM_at	Cspg5	7.26611	6.65579	7.38739	8.78863	8.554	7.72332	7.17622	9.92631	6.98748	6.89192	1.00138	0.988134	1.16503	0.249331	0.800305	0.00530865
1457428_PM_at	NA	8.64977	11.8529	8.5795	10.7398	10.516	8.22536	10.3733	7.34107	9.0433	8.96286	0.873018	0.152631	0.891947	0.497589	0.847119	0.00531358
1444843_PM_at	NA	4.50866	4.3053	4.36917	4.39956	4.3334	4.24164	4.2561	4.82639	4.93305	4.8886	1.05611	0.163054	1.0107	0.827168	1.12466	0.00531828
1435420_PM_at	Slc4a5	6.04654	5.16241	5.05413	6.13196	6.02462	5.57178	6.17927	5.23155	5.32926	5.34744	0.973245	0.616373	1.04424	0.597743	0.878265	0.00536818
1460419_PM_a_at	Prkcb	28.9431	32.9465	32.7919	19.4566	20.0026	33.1015	33.3828	29.3673	23.9622	24.3134	1.07445	0.595974	1.01236	0.842587	1.22343	0.00537862
1431188_PM_a_at	Tom1	148.741	165.479	163.285	181.082	181.39	170.702	176.311	170.182	194.014	196.024	1.08007	0.145185	1.08312	0.0776788	1.07605	0.00540033
1437456_PM_x_at	Ythdf1	408.612	438.111	467.637	461.323	458.662	420.803	472.758	460.531	430.452	426.652	0.989639	0.763612	1.03023	0.597995	0.93165	0.00540034
1450746_PM_at	Keap1	166.442	145.839	180.676	168.555	172.51	168.514	181.402	174.303	198.988	197.845	1.10435	0.0730751	1.06342	0.388347	1.16351	0.00540552
1449620_PM_s_at	Adcy9	68.2825	95.1268	68.9093	90.3925	90.3743	86.1751	77.0893	77.9078	84.0131	82.9942	0.988124	0.875281	1.03811	0.767089	0.923883	0.00544044
1432742_PM_at	9530071P10Rik	6.5842	7.92927	6.65796	6.82632	6.7764	6.42612	6.17439	6.40099	6.3405	6.38242	0.912299	0.0414211	0.897506	0.17852	0.935322	0.00544533
1451198_PM_at	Gatad2a	8.24166	10.2365	10.0941	10.0998	10.6324	9.08692	7.96958	7.79522	6.77834	6.76681	0.77877	0.00661184	0.869784	0.177752	0.653338	0.00544981
1444157_PM_a_at	Kdm5c	120.88	105.022	106.041	89.5158	92.5302	105.011	101.181	109.41	115.742	118.136	1.06905	0.301583	0.950771	0.389533	1.28472	0.00546913
1426688_PM_at	Sdha	4136.47	3908.52	3767.63	4317.6	4294.09	3948.48	3729.5	3735.93	3401.63	3524.6	0.897956	0.0196474	0.966246	0.362154	0.804282	0.00547206
1418954_PM_at	Camkk1	13.2276	13.774	13.4795	15.8592	15.4154	11.4291	12.4471	11.1856	11.5897	11.9542	0.81674	0.00191719	0.866129	0.0123709	0.752813	0.00547292
1434577_PM_at	BC052040	13.5804	12.712	15.1167	15.8137	14.9489	12.8582	15.7	15.3016	25.8331	24.642	1.30709	0.140754	1.05918	0.510771	1.64079	0.00552997
1434490_PM_at	Scarf1	61.6179	62.8906	68.9085	48.515	49.6164	62.5212	65.8224	44.1288	38.9087	39.8489	0.861709	0.283311	0.891713	0.381927	0.802572	0.00554083
1449589_PM_x_at	Nkap	6.08348	6.00541	5.47869	5.79665	5.8905	6.46024	6.65521	6.42662	6.74245	6.84969	1.13261	0.000385945	1.11239	0.0315397	1.163	0.00554992
1430787_PM_at	2310050B05Rik	147.738	112.33	145.668	130.121	130.075	159.907	140.878	174.588	148.889	146.265	1.15706	0.0441919	1.17163	0.198146	1.13435	0.00558998
1417135_PM_at	Srpk2	212.681	187.296	193.014	239.207	230.115	198.305	200.748	197.642	297.896	301.515	1.12595	0.34539	1.00625	0.881071	1.27718	0.00561089
1453068_PM_at	Prdm2	58.0536	58.1015	63.0399	64.9265	64.3283	65.0001	69.1441	78.5152	77.7074	75.97	1.18767	0.00520759	1.18675	0.0614315	1.18895	0.00561297
1449177_PM_at	Ccna1	5.35885	6.17859	5.16241	5.36942	5.35732	5.47663	4.80979	6.24309	4.83998	4.91231	0.958259	0.504188	0.9898	0.917991	0.909156	0.00561663
1441580_PM_at	NA	7.5395	7.46414	7.30368	8.96725	8.69962	6.77428	6.91471	8.17509	6.88842	6.74497	0.888009	0.0764027	0.98013	0.759524	0.771692	0.00561988
1436362_PM_x_at	NA	53.7008	47.8593	52.9069	42.2413	40.8045	27.9562	45.9502	41.3749	51.1372	51.4651	0.917355	0.461037	0.746317	0.0837483	1.23549	0.00563053
1450264_PM_a_at	Chka	24.6955	23.0326	15.3916	25.5852	24.7913	18.3613	22.7993	13.5932	17.8575	18.549	0.803201	0.0967994	0.867458	0.514901	0.722689	0.00563129
1428840_PM_s_at	Wdr53	33.7188	27.8386	35.4685	35.8007	35.6671	36.5565	33.5798	32.6219	37.9591	38.2953	1.06243	0.300541	1.05908	0.502219	1.06698	0.00566334
1455035_PM_s_at	Nop56	155.024	178.596	155.936	143.549	146.46	143.402	166.215	139.37	164.37	164.203	0.99743	0.963405	0.917133	0.300108	1.13298	0.00566882
1446648_PM_at	NA	5.99439	7.80191	6.86832	7.39132	7.26135	7.62171	6.9505	6.55018	6.45359	6.46923	0.963981	0.520198	1.02215	0.814304	0.881943	0.00567835
1448359_PM_a_at	Higd1a	60.9718	91.6044	89.985	50.4356	50.3584	72.4553	57.6662	48.6803	46.8349	46.2572	0.791874	0.210121	0.737141	0.154574	0.923588	0.00567904
1417491_PM_at	Ctsb	68.9325	70.3689	69.4825	72.0247	73.0328	51.4208	62.8706	62.5425	51.5842	54.3715	0.799199	0.000723319	0.846971	0.0481809	0.73044	0.00569686
1438102_PM_at	Senp8	5.65274	6.28768	5.36864	6.07982	6.20153	5.82683	5.63118	6.3345	7.23258	7.13183	1.08673	0.204635	1.02793	0.663063	1.16961	0.0057041
1447964_PM_at	Ttl	7.44784	7.56253	7.83627	8.01143	8.12364	7.70157	7.44478	8.37957	7.32758	7.30887	0.978982	0.509519	1.02973	0.494688	0.907121	0.00571311
1426102_PM_at	Cyp2j13	5.83759	6.34674	6.2649	6.04572	6.03967	5.94734	6.79309	5.82331	6.42894	6.49212	1.03112	0.373079	1.00621	0.916792	1.06915	0.00571833
1434769_PM_at	Btbd9	18.5253	20.7522	16.7285	17.2974	18.1144	20.1427	22.1939	19.495	24.9985	25.8389	1.23246	0.0185479	1.10402	0.24323	1.4356	0.00572351
1460696_PM_at	BC026585	45.7697	37.9261	49.6471	45.9336	47.9988	62.9004	50.8918	52.9196	73.439	70.2685	1.36583	0.00978235	1.25025	0.0930858	1.5299	0.00572908
1457309_PM_at	AU015228	4.79595	4.9109	5.36588	6.00408	5.80363	4.85041	4.74557	4.6566	4.57958	4.53853	0.869431	0.0207384	0.945587	0.209109	0.772216	0.00573743
1448502_PM_at	Slc16a7	18.2131	26.7207	22.8208	25.6633	22.4723	35.8896	33.4402	32.809	62.152	67.4844	1.99996	0.0172712	1.50748	0.0121152	2.69315	0.00576348
1447735_PM_x_at	A2bp1	8.81335	8.73004	9.49215	10.1753	10.1031	9.67019	10.2214	8.82369	8.68461	8.4561	0.969185	0.537484	1.06213	0.301812	0.845269	0.00578165
1423828_PM_at	Fasn	60.5225	57.9103	58.2701	34.5003	39.8043	76.8946	68.7093	69.7518	87.4288	82.4169	1.53462	0.00330346	1.21874	0.00881724	2.2858	0.00578327
1446922_PM_at	NA	6.5397	9.37949	9.61817	6.95534	7.04335	8.82057	7.04566	6.78555	8.75391	9.0293	1.02274	0.830823	0.887005	0.459863	1.27035	0.00578549
1420083_PM_at	AU016916	7.33777	7.8351	7.44031	7.51578	8.86362	19.7548	22.7198	22.7824	26.7658	24.4636	2.9874	1.11101e-06	2.8858	0.000148127	3.12767	0.00580889
1431609_PM_a_at	Acp5	13.15	12.5824	9.387	11.9401	11.9367	8.87701	14.4954	13.7045	8.45711	8.95239	0.923558	0.555296	1.05574	0.772646	0.729139	0.005814
1424707_PM_at	Tmed10	525.755	605.177	544.673	653.974	669.18	499.176	529.425	528.663	538.062	548.042	0.881488	0.0435975	0.929375	0.202977	0.820845	0.00583596
1425319_PM_s_at	Snrnp48	55.9621	63.7428	60.0219	60.71	57.9042	82.5615	68.8791	65.3505	79.727	81.3946	1.26671	0.00290157	1.20623	0.0964604	1.35837	0.00584441
1426910_PM_at	Pawr	9.38874	9.08133	9.56226	10.6776	10.6382	9.32864	9.06659	9.20938	14.9657	15.6821	1.18044	0.281018	0.984742	0.4225	1.4378	0.0058596
1436258_PM_at	Arhgef9	4.49752	4.73149	4.94687	4.54051	4.58888	5.4661	3.95439	4.72094	4.91501	4.89488	1.02772	0.628535	0.99757	0.981086	1.07454	0.00587591
1419682_PM_a_at	NA	18.0668	19.5999	13.5398	22.5532	22.9335	19.7017	17.6173	19.4178	17.1099	16.2574	0.931856	0.493416	1.108	0.394198	0.733564	0.00588036
1431992_PM_at	4930568K20Rik	10.2706	8.73098	11.3352	10.0611	10.3461	9.21428	8.92766	8.38333	8.28156	8.3474	0.85043	0.0104804	0.874359	0.184924	0.814858	0.00593969
1417315_PM_at	Gripap1	118.416	128.352	137.752	113.226	111.828	135.005	122.732	126.951	145.275	140.759	1.10031	0.0945532	1.00044	0.993701	1.27095	0.0059558
1450186_PM_s_at	Gnas	3558.24	3725.73	3556.44	3631.41	3648.15	3534.34	3497.07	3533.4	3291.82	3235.95	0.943301	0.0206171	0.974577	0.185117	0.896726	0.00596518
1419773_PM_at	Aplf	5.66608	5.06269	5.84937	5.09163	5.1572	6.12879	6.57681	5.67129	6.01097	6.14372	1.13809	0.00951957	1.1085	0.164897	1.18596	0.00598102
1454431_PM_at	9030613N10Rik	5.14073	5.86285	5.45792	6.09883	6.18389	5.51839	5.23315	5.48064	5.39075	5.46261	0.942295	0.142103	0.986069	0.753564	0.883628	0.00601416
1449770_PM_x_at	Tmem191c	12.0313	13.2898	13.5142	13.4006	13.2398	12.6563	11.8005	12.4572	14.8367	15.0302	1.01994	0.72381	0.950527	0.292627	1.12112	0.0060269
1432438_PM_at	4930597L12Rik	10.9265	12.9978	10.7526	12.8618	13.4114	9.61817	11.218	10.5989	9.50555	9.607	0.829328	0.0130869	0.906514	0.276584	0.727454	0.00603628
1446154_PM_at	LOC100047123	7.91565	7.93708	8.3582	14.9933	15.4762	7.19731	7.74854	8.21915	10.9384	10.4156	0.814167	0.318423	0.956799	0.348452	0.700833	0.00604075
1448789_PM_at	Aldh1a3	5.82122	5.63131	4.85251	6.2939	6.34198	5.72296	5.51824	5.67481	5.50085	5.6098	0.968409	0.523232	1.03747	0.537999	0.879293	0.00604139
1421805_PM_at	NA	4.18606	4.65554	4.25792	4.66309	4.67062	4.09559	3.95318	4.32042	4.0881	4.17179	0.919577	0.0197013	0.944247	0.249713	0.884953	0.00606806
1443694_PM_at	Rgs20	7.04165	6.98392	7.717	7.73118	7.66489	7.09955	6.91418	6.70973	6.2896	6.48417	0.901951	0.0115414	0.953128	0.262771	0.829677	0.00608823
1423212_PM_at	Phc1	46.9345	46.8809	43.1752	39.9592	45.8465	69.8524	61.4479	56.2013	80.6284	80.3525	1.56413	0.00114289	1.36872	0.0155828	1.87611	0.00609047
1443027_PM_at	NA	35.4288	44.8354	47.2211	40.9211	40.3698	42.8301	39.5469	41.4592	32.8099	31.6061	0.901694	0.216197	0.971377	0.760294	0.792413	0.00609974
1435132_PM_at	Disp1	9.97339	7.97816	11.0479	8.65375	8.05706	12.3531	10.2934	8.58995	12.1491	12.1629	1.21523	0.0707786	1.07714	0.62528	1.45487	0.00610901
1425526_PM_a_at	Prrx1	208.287	194.19	173.084	175.958	187.892	159.419	142.172	147.104	106.162	104.996	0.702412	0.00243106	0.779579	0.0209158	0.580346	0.00611004
1424284_PM_at	Pomt1	50.1059	56.4789	53.6079	62.2068	63.1988	51.0026	48.274	59.9569	41.1411	44.1344	0.856129	0.0794385	0.994012	0.939837	0.679997	0.00611787
1416073_PM_a_at	NA	104.268	112.265	109.102	114.975	114.975	101.998	100.352	94.5638	89.4719	93.188	0.863188	0.0011372	0.911799	0.0417186	0.794348	0.00611852
1416978_PM_at	Fcgrt	415.324	502.589	478.922	502.969	520.178	438.756	409.728	463.094	382.769	392.025	0.862143	0.0225208	0.938964	0.40109	0.757265	0.00613341
1422302_PM_s_at	NA	743.204	734.721	753.743	821.988	827.569	864.735	832.462	783.673	1057.45	1096.77	1.19423	0.0518436	1.11167	0.0264597	1.30594	0.0061344
1460668_PM_at	Gal	5.61704	6.0334	7.69252	7.4135	7.24217	5.75307	7.15818	6.65363	5.86276	6.00087	0.924405	0.324528	1.01147	0.92671	0.809491	0.00615532
1417885_PM_at	Mapt	29.7704	29.2643	33.8823	39.9087	39.0315	32.6568	31.1843	20.4414	31.7442	30.7924	0.854309	0.153159	0.907073	0.52313	0.792202	0.00616884
1453823_PM_a_at	Ccdc76	14.8157	23.0399	13.4547	15.3007	14.8488	12.7896	14.5541	18.5928	12.0939	11.9144	0.858642	0.308452	0.895267	0.631188	0.79631	0.00620956
1416678_PM_at	Cops3	961.418	969.352	975.776	992.942	980.336	821.714	940.684	967.37	892.306	882.89	0.923181	0.0194479	0.939179	0.260205	0.899617	0.00625102
1436476_PM_at	Dand5	33.9635	44.2104	45.4086	56.9675	58.4536	41.0536	47.9754	41.8215	45.457	46.5764	0.932555	0.513117	1.05881	0.59842	0.797371	0.00626923
1435705_PM_at	Zscan18	6.07171	5.47359	6.87081	6.87081	6.2964	7.65591	7.15838	8.38585	10.2983	10.1981	1.38353	0.00842759	1.25977	0.0416854	1.55663	0.00626942
1415756_PM_a_at	Snapin	469.646	483.518	463.742	566.08	580.192	426.686	391.542	441.098	479.517	473.302	0.863047	0.0458369	0.888785	0.0294917	0.831232	0.00629376
1419249_PM_at	Cdk14	25.4448	28.9688	27.2778	17.4341	17.1548	29.8065	33.3646	25.9491	24.0936	25.2383	1.19068	0.181231	1.09094	0.355211	1.42624	0.00632672
1416202_PM_at	Phb2	1683.19	1641.21	1571.73	1449.37	1454	1606.85	1494.8	1457.33	1218.91	1253.1	0.901469	0.118593	0.931141	0.112594	0.851431	0.00633563
1444293_PM_at	BC028471	5.67221	6.67615	5.64966	5.53579	5.56744	5.7826	6.14886	5.6945	5.345	5.33229	0.972578	0.561723	0.979328	0.751731	0.961637	0.00635019
1456082_PM_x_at	Cct4	321.921	331.831	308.69	290.03	277.551	333.985	331.913	322.997	361.924	364.332	1.121	0.0219578	1.02749	0.305067	1.27957	0.00635461
1416971_PM_at	Cox7a2	5692.29	5418.21	5504.26	5420.77	5384.1	5553.33	5482.27	5723.16	5115.25	5083.23	0.983137	0.520043	1.00867	0.679588	0.943878	0.00638441
1419455_PM_at	Il10rb	681.508	688.505	720.041	789.049	782.892	771.182	699.747	742.28	857.085	867.7	1.07537	0.203093	1.05892	0.160892	1.09723	0.00638471
1457216_PM_at	NA	26.7351	25.6872	28.324	25.2625	25.367	33.1346	24.3223	26.379	22.7833	23.146	0.987739	0.875212	1.03826	0.728903	0.907164	0.00638919
1433070_PM_at	5830433M15Rik	6.86832	4.70985	5.34433	6.55483	6.71705	5.97086	6.18712	6.10567	5.56558	5.49117	0.971054	0.708334	1.07925	0.52553	0.833095	0.006429
1428267_PM_at	Dhx40	80.6729	62.0495	87.223	78.7939	80.0831	92.7206	79.6025	78.8607	95.1788	93.1804	1.13045	0.102589	1.09236	0.465354	1.18557	0.0064437
1447640_PM_s_at	Pbx3	120.359	136.089	126.805	119.257	105.119	167.878	215.352	189.355	202.642	199.962	1.60491	5.27847e-05	1.49401	0.012033	1.79434	0.00645531
1455283_PM_x_at	Ndufs8	4752.22	5167.02	4648.3	4507.61	4630.28	4515.04	4554.34	4904.25	3812.59	3801.75	0.910676	0.124382	0.95923	0.380467	0.833271	0.00647023
1433877_PM_at	Fam46b	7.11771	6.50332	6.71488	8.24642	8.19599	6.49725	8.10505	6.43416	7.48007	7.57992	0.98146	0.788085	1.03445	0.705768	0.915924	0.00648447
1415855_PM_at	Kitl	828.135	911.207	879.975	657.356	672.669	799.046	960.986	779.06	762.062	767.091	1.03011	0.722468	0.969372	0.690721	1.14972	0.00648761
1424183_PM_at	Acat1	2585.91	2440.04	2542.71	3296.91	3309.87	2280.1	2378.82	2489.78	2618.32	2498.3	0.865251	0.0939538	0.944513	0.133137	0.77445	0.00649831
1457680_PM_a_at	Tmem69	57.2384	54.2879	58.0379	60.3125	61.6779	53.4298	47.933	56.1058	50.8267	49.7555	0.885086	0.00823369	0.928667	0.204485	0.824509	0.00650786
1457513_PM_at	Fam40a	12.9181	14.2505	12.925	13.9474	14.1688	10.7481	12.0146	12.778	12.6552	12.5795	0.891007	0.0146335	0.886444	0.109362	0.897514	0.00652803
1460285_PM_at	Itga9	161.111	295.063	153.368	76.3493	73.3686	264.318	161.532	142.722	95.2539	94.041	0.998167	0.995771	0.932788	0.829804	1.26434	0.00654656
1435006_PM_s_at	Abcb7	399.362	453.232	446.443	466.729	493.06	308.331	332.904	342.782	315.032	318.533	0.716116	5.53981e-05	0.757497	0.0060674	0.660109	0.00656463
1418172_PM_at	Hebp1	63.2922	62.5589	70.5222	92.212	89.2147	65.9322	82.8716	74.3947	174.643	162.327	1.48271	0.169183	1.1366	0.18	1.85733	0.00657473
1442368_PM_at	Kctd12b	57.1526	40.1629	43.9478	23.0554	23.679	68.489	64.7989	60.2398	47.0809	43.5521	1.51151	0.0452365	1.36998	0.0373067	1.93932	0.00659752
1439535_PM_at	NA	28.6849	25.7078	38.3449	13.2187	13.9383	15.3634	19.3193	25.0168	21.4438	20.4739	0.847553	0.484316	0.643745	0.0805203	1.54353	0.00662811
1437185_PM_s_at	NA	3291.85	2849.04	2815.83	1435.48	1432.53	3077.96	3347.55	3175.88	1579.16	1604.91	1.08125	0.73835	1.07198	0.280805	1.1102	0.00665677
1416632_PM_at	NA	430.973	477.979	476.397	605.793	575.119	411.348	415.508	393.084	398.466	403.46	0.787864	0.0112643	0.8806	0.0308973	0.679074	0.0066577
1429370_PM_a_at	Psmd11	250.432	241.281	220.188	257.264	251.539	278.022	250.168	246.037	292.063	294.962	1.11514	0.0497892	1.08755	0.197489	1.15374	0.00666272
1424149_PM_at	Nsmce2	93.5542	91.3156	82.0335	70.14	64.7265	115.575	99.9625	119.29	101.892	100.653	1.33751	0.00477958	1.25449	0.0303527	1.50182	0.00666599
1427757_PM_at	NA	7.03516	6.68337	5.83205	8.1463	8.32846	7.45733	5.96473	7.55521	6.69415	6.49528	0.948407	0.52094	1.07297	0.490021	0.800584	0.00667109
1420779_PM_at	Fhl3	12.2223	17.9234	12.7172	14.2722	13.9852	11.6277	13.9195	12.7468	12.3814	12.3345	0.885962	0.167592	0.893406	0.476281	0.874671	0.00667695
1444969_PM_at	Pid1	5.4727	6.69631	6.48178	6.27685	6.37183	5.33263	6.91413	5.63016	5.63201	5.68662	0.932781	0.258581	0.958507	0.696263	0.894847	0.00671704
1447413_PM_at	NA	6.11923	6.21888	6.32152	6.46282	6.39907	6.05711	6.60167	5.47	5.80828	5.71836	0.940799	0.101558	0.97155	0.622213	0.896186	0.00674565
1442605_PM_at	NA	7.74949	6.94569	8.06243	9.51598	9.14988	5.75611	6.82317	7.48227	7.07048	7.12403	0.826972	0.0319831	0.881532	0.210352	0.760453	0.00677775
1440810_PM_x_at	NA	6.24817	5.1683	6.30951	5.43623	5.53383	5.33935	5.63971	5.62989	4.84564	4.79478	0.914739	0.13366	0.936984	0.386549	0.878794	0.00678193
1428413_PM_at	NA	143.66	150.971	153.547	171.454	165.436	173.946	174.623	170.579	214.295	219.613	1.21398	0.0225643	1.15835	0.00181615	1.28798	0.00678236
1452633_PM_s_at	Aak1	69.7993	80.9397	72.3023	80.531	79.5798	66.6843	66.7646	65.9695	90.735	92.3873	0.998404	0.985619	0.894087	0.0805245	1.14372	0.00679435
1434450_PM_s_at	Adrbk2	87.9913	88.0111	71.5859	74.7646	85.7471	161.055	159.701	165.327	175.135	165.028	2.02462	6.39797e-08	1.96327	0.000156304	2.11924	0.00683167
1429957_PM_at	Krtap26-1	7.40179	7.34203	9.81763	7.0226	6.77838	7.7638	8.06519	7.21108	8.75193	8.96797	1.0625	0.4721	0.938058	0.584122	1.28396	0.00685153
1441880_PM_x_at	Tmem149	12.8927	9.87368	14.2811	15.8203	16.2615	12.2576	10.6154	9.42244	11.2403	11.8453	0.801122	0.0600534	0.87173	0.361481	0.719585	0.00685708
1436363_PM_a_at	Nfix	921.039	1059.09	921.685	913.452	895.41	940.617	964.308	958.336	753.017	768.726	0.930865	0.27904	0.986714	0.795779	0.841271	0.00687092
1417420_PM_at	Ccnd1	672.776	578.034	527.51	356.732	351.84	535.959	689.603	482.578	562.892	531.142	1.12678	0.405956	0.960536	0.771445	1.544	0.00687413
1432015_PM_a_at	Kbtbd12	9.44631	8.48281	8.38885	9.12971	9.38508	10.5765	16.0657	10.9619	17.2634	18.6966	1.64086	0.00905704	1.42884	0.104965	1.94223	0.00689174
1418087_PM_at	Ufd1l	182.411	192.292	161.068	169.846	169.3	171.271	176.551	151.259	178.891	180.497	0.981201	0.679468	0.931519	0.366096	1.05969	0.00695186
1439482_PM_at	Uhrf1bp1	73.668	74.4285	84.6739	80.732	79.3854	52.7943	76.5048	71.1399	55.3341	58.9361	0.801015	0.0148721	0.861102	0.249571	0.713665	0.00696165
1449660_PM_s_at	Coro1c	41.644	38.4147	47.3186	29.0108	27.2464	55.8926	43.4873	41.5785	40.0037	41.1161	1.20935	0.147406	1.10662	0.432069	1.44194	0.00696446
1445549_PM_at	NA	7.47532	7.11176	7.5242	6.91044	6.9414	6.93347	7.65481	7.96162	7.1638	7.19287	1.02623	0.430695	1.01984	0.681823	1.03644	0.00700387
1442994_PM_at	NA	8.60277	7.74282	7.72547	12.3259	12.2452	8.53609	8.4286	8.92861	8.40646	7.69827	0.863408	0.2513	1.0757	0.13682	0.655433	0.0070132
1421254_PM_a_at	Sgcg	605.462	626.081	586.741	707.512	692.364	502.772	488.797	504.037	450.392	486.325	0.755811	0.000294006	0.822537	0.000961829	0.669143	0.00701433
1440800_PM_at	NA	10.2159	11.6017	9.27574	11.3066	11.3331	10.0925	9.87743	9.78944	8.82545	9.21269	0.889535	0.043801	0.957098	0.549696	0.796745	0.00703968
1448308_PM_at	Ap3m1	171.859	145.689	202.812	168.903	164.419	102.775	144.327	127.148	139.099	137.361	0.76224	0.0088811	0.719215	0.0757835	0.829408	0.00707622
1425476_PM_at	Col4a5	402.22	376.376	325.012	209.932	204.765	378.098	313.241	335.289	175.077	176.447	0.907691	0.647008	0.930246	0.43519	0.847664	0.00708602
1438858_PM_x_at	H2-Aa	175.844	622.387	314.094	707.752	731.787	449.8	289.117	616.971	420.352	461.05	0.876728	0.624565	1.21897	0.643407	0.61228	0.00709515
1418364_PM_a_at	Ftl1	855.842	723.477	725.423	895.986	868.53	915.749	941.061	784.499	1129.51	1165.11	1.21298	0.0619036	1.14603	0.161252	1.30042	0.00711583
1445446_PM_at	NA	6.62453	6.34656	6.36705	6.19073	6.39907	6.93336	6.60027	6.38256	7.60412	7.7033	1.10322	0.0423013	1.02989	0.352816	1.21586	0.00713225
1430334_PM_at	Zfp192	5.48041	5.78107	5.07981	5.80875	5.77983	6.4432	5.78874	5.68404	6.48272	6.37844	1.10194	0.0336018	1.09636	0.168361	1.10981	0.0071532
1423238_PM_at	Itgb1bp2	1605.22	1562.57	1525.02	1476.5	1500.6	1248.71	1274.23	1299.42	1100.33	1156.83	0.792646	8.96291e-05	0.814515	0.000450321	0.758174	0.00720027
1419165_PM_at	Zfp260	123.566	110.086	123.95	99.6882	102.676	130.184	123.416	124.079	118.631	118.807	1.09849	0.0805226	1.05615	0.255079	1.17332	0.00720095
1447568_PM_at	Gatc	7.24159	9.27779	7.22636	6.0367	5.86502	9.65343	7.80099	8.08723	7.65269	7.91416	1.1532	0.162741	1.07563	0.538899	1.30795	0.00720449
1430440_PM_at	4930442J19Rik	6.07442	6.14054	7.38198	5.51163	5.6134	6.33113	6.59074	5.80788	6.27246	6.3498	1.02051	0.73306	0.955748	0.582198	1.13458	0.00720957
1425869_PM_a_at	Psen2	81.0938	69.7494	71.0349	85.5999	88.4097	67.7571	61.6393	59.0859	61.3984	64.4168	0.793906	0.00384361	0.849486	0.0652116	0.723037	0.00724224
1437067_PM_at	Phtf2	370.532	425.789	348.761	375.641	367.414	303.717	302.806	319.176	275.012	288.062	0.788488	0.000678354	0.808413	0.0359604	0.757784	0.00726698
1427211_PM_at	Krtap8-1	7.52371	8.21569	7.51911	6.83582	6.8648	6.37696	7.45317	6.37181	8.20025	8.45169	0.997152	0.967923	0.868583	0.0757808	1.21541	0.00727478
1430554_PM_at	Lrig3	8.30886	8.21418	7.75783	7.0975	7.03626	8.92044	7.96962	7.78484	7.71287	7.62897	1.04171	0.396174	1.01623	0.753679	1.08547	0.00731104
1427789_PM_s_at	Gnas	6.01327	5.23601	4.92302	6.03666	6.13936	5.36255	5.13825	5.32496	4.92951	4.73929	0.899333	0.0705948	0.978572	0.745024	0.794086	0.00735235
1421020_PM_at	Ranbp17	6.68657	6.8183	6.73012	6.59706	6.64381	7.0821	7.22654	5.82637	6.13156	6.05338	0.96547	0.447824	0.995059	0.944059	0.920251	0.00736023
1425301_PM_at	Ncam2	7.44689	5.95702	6.13963	5.08992	5.32093	6.62744	7.34219	6.52854	6.68644	6.82093	1.13524	0.100664	1.04885	0.583742	1.29743	0.00736974
1438014_PM_at	Mrpl34	7.15028	8.73877	9.88367	8.34737	8.21569	8.77756	9.71115	9.06002	9.44864	9.31205	1.09386	0.128891	1.06891	0.519516	1.13268	0.0073708
1433585_PM_at	Tnpo1	275.222	213.153	271.802	231.99	226.392	281.639	243.48	264.102	281.055	274.733	1.10377	0.117843	1.03821	0.695018	1.2125	0.0074318
1435335_PM_a_at	Gnptab	88.3288	101.033	92.1925	79.4238	84.1177	133.554	107.268	105.934	120.178	125.586	1.33122	0.00183994	1.23158	0.0896268	1.50276	0.00750084
1417175_PM_at	Csnk1e	103.192	88.2239	99.9302	92.4925	91.1651	115.712	109.086	103.347	106.124	104.216	1.13364	0.00767687	1.12631	0.10111	1.14528	0.00750308
1423154_PM_at	BC005537	27.3665	22.1947	20.8152	23.4862	23.2277	28.7969	27.4539	27.1373	26.4982	26.0592	1.16103	0.013207	1.18489	0.102766	1.12509	0.0075134
1425646_PM_at	BC016495	7.12754	6.66726	8.3193	7.65201	7.60344	8.68462	9.30806	11.8827	9.28236	9.02102	1.28925	0.00939483	1.35097	0.0775516	1.19979	0.00752026
1434478_PM_at	Heca	301.567	332.05	324.002	348.601	357.157	318.262	288.226	310.294	303.536	301.452	0.914868	0.0321876	0.957355	0.347558	0.857218	0.00755031
1422595_PM_s_at	Sike1	154.712	151.132	170.081	110.718	113.785	141.424	162.182	182.971	154.558	148.401	1.12722	0.232669	1.02238	0.803105	1.34947	0.00759977
1421647_PM_at	Cd1d2	6.82832	5.55433	5.20406	7.30851	7.70429	6.39796	5.80363	5.74386	5.22336	5.25866	0.872021	0.156819	1.0204	0.834347	0.698205	0.00760368
1453787_PM_at	Tmx4	15.2684	18.4919	13.8735	11.4501	11.6156	9.30468	11.2055	15.378	9.78725	9.50019	0.780426	0.110022	0.75342	0.157609	0.836196	0.00760376
1440971_PM_x_at	NA	83.6381	77.6938	74.6211	94.7025	96.3171	81.1984	78.9597	89.6255	79.5778	81.6354	0.962584	0.523224	1.05862	0.332875	0.843962	0.00761196
1416805_PM_at	Fam198b	394.384	410.932	373.258	197.732	204.724	366.963	410.333	413.087	282.503	271.214	1.10314	0.578554	1.01002	0.841833	1.37584	0.00761895
1429307_PM_s_at	Lzic	105.702	114.294	113.404	139.475	136.976	123.462	134.897	151.642	157.732	155.662	1.18618	0.0442302	1.22976	0.0415417	1.13364	0.00762466
1435197_PM_at	Pou3f3	4.89381	4.49332	4.34633	5.03167	5.1567	4.4948	4.62412	4.57659	4.28787	4.34343	0.933324	0.0962564	0.997237	0.943575	0.847172	0.00763247
1417660_PM_s_at	Vps29	745.067	751.908	793.82	796.853	821.268	817.021	879.159	827.267	947.748	951.548	1.13145	0.0124635	1.10156	0.0341761	1.17377	0.00763421
1426779_PM_x_at	Dag1	212.597	231.338	212.351	211.514	206.461	192.667	191.554	221.762	180.208	179.24	0.898693	0.0384243	0.923352	0.225738	0.859974	0.00763783
1418171_PM_at	NA	262.902	234.556	267.569	122.754	114.05	224.526	268.731	245.983	171.917	169.038	1.07822	0.700846	0.966292	0.628083	1.43982	0.00765967
1438875_PM_at	Zfp616	4.04987	3.98555	4.05462	4.50036	4.53321	4.20659	3.92477	3.97453	4.07993	4.00278	0.955736	0.187145	1.00131	0.955838	0.894741	0.00768797
1433253_PM_at	5033423K11Rik	6.80923	5.85675	5.22068	7.79378	7.7023	6.82826	7.1919	6.72721	6.83105	6.95142	1.03436	0.665804	1.15994	0.119406	0.889416	0.00769472
1433009_PM_at	9030607J07Rik	8.115	7.30398	7.32924	9.57964	9.66516	7.49028	7.99443	7.14154	7.71162	8.01066	0.913212	0.218395	0.994639	0.916348	0.816963	0.00770603
1419834_PM_x_at	Mark1	28.3676	29.0145	39.2254	39.3835	37.4172	26.3218	29.6226	27.8047	27.2891	27.2344	0.797383	0.0240908	0.866901	0.304692	0.709936	0.00770728
1436516_PM_at	Abhd13	86.444	88.8073	79.6011	60.611	64.2177	94.7324	107.268	100.245	83.0035	83.918	1.23569	0.0422715	1.18596	0.0256859	1.3372	0.00772372
1415961_PM_at	Itm2c	512.138	515.412	499.212	429.407	401.174	542.063	568.641	677.955	579.53	574.702	1.24839	0.00762076	1.17154	0.105453	1.38967	0.00774084
1453216_PM_at	Gpt	35.0523	40.3237	35.6875	39.6404	41.1562	32.9873	33.7481	32.7758	31.4611	31.8088	0.848436	0.00226136	0.895984	0.0845987	0.783077	0.00778186
1434698_PM_at	Mia3	95.3271	110.844	95.0416	110.171	112.841	90.0225	85.0594	87.7279	88.7633	91.4652	0.845131	0.00425629	0.872506	0.0772872	0.808157	0.00778984
1425318_PM_a_at	Tmem116	12.6434	14.7664	12.7103	16.5551	32.4395	31.4505	37.6416	28.7663	114.999	119.352	3.7279	0.0501799	2.43914	0.00210162	4.78322	0.00780316
1451214_PM_at	Kbtbd2	179.378	162.335	166.352	136.448	135.697	147.044	183.642	184.355	145.963	144.516	1.03244	0.701214	1.01373	0.870198	1.06737	0.00780984
1415787_PM_at	Ganab	42.2363	52.2593	49.0821	43.4698	41.5214	54.0807	54.1327	50.0578	53.41	53.5228	1.16028	0.0113623	1.10234	0.206364	1.25816	0.00781913
1451025_PM_at	Arl1	566.257	585.015	519.489	569.079	568.333	607.705	592.628	647.474	618.064	610.023	1.09534	0.00565887	1.10597	0.0811587	1.07972	0.00783859
1438068_PM_at	NA	5.69513	4.63539	5.62464	8.15036	8.06498	5.19287	5.00486	4.53887	6.37413	6.04696	0.84418	0.237725	0.923626	0.360259	0.766009	0.00784823
1437560_PM_at	Ntrk2	7.33147	8.86131	7.54726	9.02457	9.39754	8.2057	7.78261	7.32367	7.05158	7.11856	0.888999	0.0815583	0.981969	0.805242	0.769192	0.00784872
1416271_PM_at	Perp	608.411	512.099	470.994	522.801	503.353	639.612	685.502	557.399	632.568	643.406	1.20661	0.00809738	1.18285	0.154496	1.24345	0.00784912
1455871_PM_s_at	NA	955.021	904.217	958.132	679.049	644.366	937.893	1061.51	985.092	871.658	860.399	1.13905	0.179462	1.05932	0.236439	1.30878	0.00786896
1428722_PM_at	Ckmt2	6929.89	6240.4	6657.91	6948.75	6867.09	6481.8	6298.92	6033.92	6293.02	6357.5	0.935237	0.0205674	0.948883	0.230323	0.915653	0.00787861
1451264_PM_at	Frmd6	228.208	228.742	215.421	208.877	213.44	216.936	223.916	209.911	173.738	178.102	0.91588	0.134736	0.967863	0.292134	0.833119	0.00793138
1429296_PM_at	Rab10	325.619	362.61	401.002	407.591	395.467	313.127	326.704	376.46	300.525	312.511	0.861035	0.0320042	0.933036	0.449794	0.763376	0.00795411
1420638_PM_at	Prps2	13.9838	11.7637	12.6825	14.7554	14.2504	17.8589	12.6168	14.6518	21.6276	20.5582	1.29476	0.0577822	1.17428	0.248944	1.45439	0.00795589
1458292_PM_at	Psma1	22.6383	20.9762	23.4931	20.0089	20.3459	21.8171	18.1003	20.4972	17.2751	16.8254	0.879517	0.0591169	0.900265	0.165036	0.845016	0.00797594
1459538_PM_at	NA	7.67515	5.94541	5.94587	7.34297	7.10495	5.84289	5.37825	5.16728	4.86219	5.1788	0.777007	0.00501687	0.837578	0.157494	0.694978	0.00798205
1421537_PM_at	Hoxd3	9.36474	7.98766	8.0297	12.7347	12.4792	8.36936	8.54094	8.27125	9.25613	9.75259	0.873395	0.271463	0.992099	0.891246	0.753899	0.00800056
1423614_PM_at	Lrrc8c	27.8047	25.5311	29.3662	17.1733	16.2775	20.266	35.4074	22.9824	22.2124	21.8742	1.05673	0.742498	0.951073	0.792314	1.31795	0.00800808
1439101_PM_at	Mylk3	986.198	1016.47	1117.88	1063.42	1068.36	1166.8	1149.63	1062.37	1491.39	1421.25	1.19784	0.0430708	1.08276	0.168581	1.36629	0.00801108
1458374_PM_at	C79407	9.10875	7.40185	6.2335	7.39456	7.18368	7.13806	8.23072	7.95611	5.54879	5.28576	0.915254	0.431378	1.02554	0.839688	0.743199	0.00801174
1432560_PM_at	Klk1b7-ps	7.88799	6.66497	5.966	6.63534	6.79634	5.8564	7.791	5.81553	5.76593	5.81121	0.914271	0.280558	0.948534	0.703409	0.861928	0.00803545
1423558_PM_at	Ifngr2	41.0139	37.9779	41.2693	39.4935	40.5632	38.8065	34.1643	35.0885	29.7086	31.0784	0.842892	0.00615517	0.898539	0.0830439	0.759299	0.00803743
1451494_PM_at	Wac	96.4777	98.9958	92.927	85.7846	89.6214	108.705	125.193	109.245	109.482	110.788	1.21476	0.000969472	1.18982	0.0326428	1.25577	0.0080622
1451341_PM_s_at	Tmem189	41.1534	33.8058	39.8653	33.1348	33.2576	46.8817	48.1008	34.0724	44.7884	47.0878	1.21915	0.0346519	1.12393	0.398735	1.38384	0.00806581
1450484_PM_a_at	Cmpk2	62.5059	67.3725	74.6125	61.2041	64.0274	70.8906	94.3125	86.3125	36.3479	39.7826	0.993703	0.973421	1.22996	0.112196	0.607918	0.00809973
1451907_PM_a_at	Plekha4	14.169	15.2475	12.3529	19.9549	19.4521	15.7407	17.7059	23.9537	14.1987	14.977	1.06652	0.652104	1.37422	0.11723	0.740368	0.00810081
1423662_PM_at	Atp6ap2	152.28	148.163	141.208	127.382	126.632	158.331	158.14	157.961	160.162	166.719	1.15187	0.00500845	1.07422	0.027789	1.28686	0.00810129
1454612_PM_at	Mex3c	209.216	182.748	200.446	130.492	123.944	223.656	201.386	189.457	188.264	180.268	1.16081	0.195852	1.03729	0.59286	1.44842	0.00810627
1439484_PM_at	Pde7a	38.2916	55.03	41.0782	87.3023	85.3826	47.1217	39.397	35.0192	62.2315	65.7934	0.812684	0.373366	0.904301	0.531741	0.741379	0.0081092
1437853_PM_x_at	Ndn	258.183	319.667	271.016	195.392	186.992	244.716	298.029	308.477	257.562	267.389	1.1177	0.32341	1.00278	0.978357	1.37283	0.00812276
1440195_PM_at	Serbp1	27.5392	30.6668	28.296	31.9081	33.2881	30.5995	26.8961	28.1497	41.0835	40.524	1.10254	0.365971	0.990095	0.852341	1.25172	0.008133
1422654_PM_at	Sgca	551.372	547.186	558.463	670.047	682.227	536.519	489.776	603.155	585.735	573.096	0.926556	0.260739	0.983361	0.794808	0.856949	0.00813347
1434487_PM_at	Mef2d	338.665	372.526	399.115	376.73	361.362	384.954	327.029	375.582	284.342	284.443	0.896101	0.14344	0.979519	0.777406	0.770615	0.00813871
1425963_PM_at	Cabp7	6.03442	5.74603	6.74252	5.69121	5.70978	5.33986	5.56922	6.59074	5.95508	6.0021	0.984395	0.757522	0.944763	0.520906	1.04878	0.00816025
1445265_PM_at	NA	6.29129	5.9401	6.30951	7.0656	7.0889	6.68136	7.53254	7.04277	6.47589	6.5736	1.04927	0.314163	1.14647	0.029954	0.921932	0.00816199
1439366_PM_at	Grsf1	6.76015	7.14563	6.13505	6.41992	6.51239	6.26645	7.34438	8.42892	6.97224	6.97669	1.09145	0.163112	1.09974	0.389027	1.07861	0.00819046
1457619_PM_at	BC015286	6.02247	5.3089	5.09965	4.80759	4.88998	5.16898	5.32432	5.21261	5.59626	5.71881	1.03415	0.483369	0.955869	0.441404	1.16679	0.00823215
1440841_PM_at	NA	52.0865	54.5797	57.856	43.2159	42.1306	50.3657	61.7267	61.0788	36.4764	36.7109	0.985953	0.914998	1.05257	0.515368	0.857533	0.00823617
1434767_PM_at	C79407	12.5923	9.34455	8.4221	8.49553	8.33571	11.2363	9.63565	9.99703	7.08998	6.88356	0.95025	0.699915	1.0168	0.906171	0.830215	0.0082419
1459692_PM_at	AI661323	3.95814	4.13546	4.38661	4.78448	4.74742	4.20844	4.46435	4.34955	4.50143	4.46546	0.998961	0.979433	1.04344	0.279697	0.940724	0.00824875
1419334_PM_at	Ctla4	13.1598	15.1159	15.8988	22.2468	24.3035	17.8822	16.0861	16.0971	12.0671	11.9839	0.816936	0.215632	1.13335	0.123722	0.516667	0.00826651
1439900_PM_at	NA	7.69795	7.02708	8.57709	8.19354	8.1235	7.29619	7.87841	6.2918	9.25797	9.08599	1.00483	0.951986	0.921221	0.39656	1.12422	0.00828951
1452636_PM_x_at	Gtpbp5	65.7125	75.0458	69.0314	94.7299	92.8272	73.7745	65.7425	70.5409	73.922	76.7209	0.907773	0.279772	1.00128	0.981333	0.803184	0.00830104
1459063_PM_at	NA	6.01916	5.92749	5.99781	5.53333	5.59505	6.33942	6.31372	6.26962	5.97509	6.02631	1.06368	0.020748	1.05452	0.000689725	1.07845	0.00833304
1450979_PM_at	Ceacam14	4.25316	4.15526	4.90205	4.22492	4.1382	3.87641	4.66604	3.81679	4.68517	4.72724	1.00452	0.939992	0.928534	0.428524	1.12547	0.00833415
1459426_PM_at	Scel	6.27461	5.4966	5.54985	5.94886	5.86838	5.30013	5.8698	6.29834	5.27231	5.34744	0.963955	0.420301	1.0085	0.904195	0.898665	0.00834777
1424126_PM_at	Alas1	1394.89	1276.91	1349.95	953.799	945.797	1125.28	1241.63	1275.1	779.672	807.319	0.883077	0.364746	0.90558	0.0903521	0.835436	0.00837073
1457826_PM_a_at	1810043H04Rik	684.138	709.796	763.557	855.319	875.203	651.468	676.972	647.046	749.082	755.269	0.895017	0.105994	0.91564	0.0736785	0.869306	0.00837137
1457859_PM_at	NA	5.18197	5.43623	5.40121	5.54038	5.47311	5.42099	4.60178	4.70467	5.14217	5.14191	0.925225	0.0388853	0.91935	0.185477	0.933771	0.00839812
1422431_PM_at	Magee1	23.1622	22.5325	22.9666	20.7332	20.9811	19.4337	26.2934	26.0977	24.9718	25.7672	1.11042	0.116779	1.04607	0.665385	1.21634	0.00841583
1418527_PM_a_at	Srsf10	65.3116	62.8534	54.5336	66.8274	66.3264	71.9275	79.3014	62.7673	76.2719	78.1738	1.1665	0.0233886	1.17131	0.145841	1.1599	0.00842469
1424871_PM_s_at	Fam100a	26.9276	24.2645	26.3655	29.835	30.6542	24.0999	21.1634	26.5668	24.7884	25.292	0.883111	0.0603902	0.926153	0.338933	0.827923	0.0084286
1428944_PM_at	Uba6	28.7018	34.3601	34.805	31.9094	30.8664	36.4593	34.0768	35.8735	38.2189	39.0607	1.14346	0.0122682	1.08729	0.244929	1.23104	0.00843234
1433025_PM_x_at	Bnip2	6.75693	6.00902	7.85087	7.93594	7.77569	6.64513	6.76074	7.65721	6.40296	6.59594	0.937611	0.331672	1.02165	0.823063	0.827342	0.00844254
1424480_PM_s_at	Akt2	193.146	196.214	210.014	195.917	198.046	206.502	203.054	192.325	224.702	220.471	1.05408	0.142007	1.00418	0.906982	1.12999	0.00844529
1431433_PM_at	Sbf2	7.90636	7.12637	7.98506	7.81436	7.74777	7.66166	7.94598	7.14599	7.39673	7.36415	0.972384	0.330587	0.988523	0.819024	0.948512	0.00845151
1458944_PM_at	NA	3.58504	3.94447	4.36917	4.13881	4.08077	3.97614	3.92078	3.79382	3.73729	3.69272	0.950418	0.192348	0.982524	0.780871	0.903941	0.00848194
1438642_PM_at	4930525F21Rik	5.42578	4.80048	4.94676	5.04078	4.88621	5.59541	5.26248	5.05982	5.83526	5.90027	1.10172	0.0309775	1.04908	0.368305	1.18218	0.00848785
1451506_PM_at	Mef2c	208.322	246.547	209.633	205.598	207.985	176.987	175.783	197.254	173.761	167.492	0.826723	0.00372724	0.827724	0.0562753	0.825114	0.0084892
1450960_PM_at	Igfbpl1	6.05573	5.98241	6.0367	6.65747	6.50925	6.95065	6.31079	5.60275	5.60513	5.48153	0.958686	0.434665	1.04367	0.536772	0.842021	0.00849901
1417601_PM_at	Rgs1	6.08608	7.53596	5.54985	6.53396	6.58861	6.1124	6.22621	6.87958	6.24418	6.21594	0.980921	0.737843	1.00242	0.981901	0.949519	0.00851525
1448552_PM_s_at	Tmem206	12.8059	15.191	15.8898	11.6881	10.4998	18.3154	13.9502	16.8838	17.4657	17.6181	1.27482	0.02145	1.11992	0.331297	1.58122	0.00852031
1416943_PM_at	Ube2e1	437.354	412.97	401.847	438.503	438.7	489.718	415.512	443.778	461.679	457.751	1.06531	0.0890864	1.07734	0.250347	1.04814	0.00856727
1452879_PM_at	Synpo2	581.055	764.992	652.967	957.017	920.889	505.606	568.547	552.067	614.453	657.933	0.747657	0.0358986	0.813511	0.0936751	0.677555	0.00860372
1442841_PM_at	NA	8.44108	9.65419	9.09239	9.40325	9.18525	8.75528	8.40646	9.06002	8.05604	7.95312	0.922553	0.0408236	0.964473	0.464041	0.86124	0.00862205
1426628_PM_at	Tmem184c	145.187	152.087	155.628	137.774	128.891	154.936	149.563	173.884	183.758	181.323	1.17218	0.0192116	1.05626	0.34756	1.36906	0.00864563
1439299_PM_at	NA	60.916	34.6774	64.013	38.6924	40.8924	58.6456	61.5634	55.0823	55.5856	53.8559	1.1904	0.182023	1.09827	0.611087	1.37516	0.00867188
1442316_PM_x_at	Trp53bp1	6.09853	6.68391	6.93255	6.41227	5.66656	7.30556	8.08402	6.80047	10.1696	10.0196	1.33294	0.0195104	1.12554	0.139182	1.67145	0.00868167
1428724_PM_at	Pcf11	31.8474	31.0698	35.0591	33.5482	33.9479	37.7702	37.418	34.7706	30.1525	30.6386	1.03189	0.568276	1.1223	0.0609886	0.90066	0.00869584
1450998_PM_at	Zfp110	28.7762	28.5159	22.7899	24.8188	25.942	39.2534	36.6875	37.8825	42.0209	45.261	1.537	8.00247e-05	1.42134	0.0057574	1.71948	0.00870182
1415793_PM_at	Pnpo	60.3676	63.1162	59.8469	76.3887	77.5448	94.3795	98.8025	73.7086	125.912	136.01	1.56795	0.0122806	1.45579	0.0233544	1.70153	0.00874126
1424441_PM_at	Slc27a4	53.4696	60.8643	63.8415	50.0198	50.2515	52.2633	61.5941	50.664	54.5448	53.8184	0.980024	0.751492	0.923367	0.378087	1.0807	0.00876049
1455818_PM_at	4930427A07Rik	8.38713	8.24093	7.69138	8.22928	8.12278	8.65167	7.92952	8.44106	9.06201	8.94761	1.05804	0.0780431	1.0289	0.48038	1.10137	0.00877478
1439166_PM_at	Nol11	8.49556	11.2379	9.0276	9.76084	9.88521	10.302	9.17998	9.02189	8.58625	8.3645	0.939008	0.33289	0.991059	0.931094	0.862807	0.00878061
1438145_PM_at	Spty2d1	4.77498	4.59818	4.46162	4.69713	4.67544	4.41115	4.45384	4.26718	4.88354	4.91768	0.988195	0.710072	0.949214	0.0934826	1.04573	0.00878472
1432736_PM_at	4933430H06Rik	6.02247	7.85852	5.37118	6.68533	6.59406	6.12531	6.08614	6.17999	6.02881	5.94626	0.933448	0.325856	0.955291	0.719818	0.901779	0.00878638
1433655_PM_at	Rnf141	115.896	107.6	112.1	119.184	128.539	124.517	121.568	105.424	174.373	173.225	1.1985	0.153386	1.04741	0.453858	1.40317	0.00878778
1451453_PM_at	Dapk2	13.7067	12.5692	12.7753	12.0854	11.8361	14.4692	11.8158	14.4863	10.6471	10.6244	0.985236	0.846553	1.04405	0.580122	0.889222	0.00880871
1440478_PM_at	Nus1	10.8922	10.9857	10.9256	13.3766	13.5316	8.79626	11.6579	10.1231	11.3549	11.6858	0.897946	0.182003	0.932134	0.420418	0.856267	0.00881025
1418093_PM_a_at	Egf	27.6729	31.8849	29.9243	60.3125	62.4075	36.6843	25.014	35.4383	49.0222	47.748	0.913784	0.692719	1.08554	0.548175	0.788545	0.00881079
1436742_PM_a_at	Accsl	6.14907	5.06269	5.33905	6.0367	5.87131	6.19746	5.32758	6.45827	4.93903	4.82123	0.974867	0.724847	1.08655	0.369239	0.819638	0.00881956
1431671_PM_at	4930447A16Rik	6.9891	7.08097	8.03751	7.13289	7.29699	6.97239	6.74825	6.8568	6.29895	6.34094	0.90913	0.0217131	0.930786	0.209479	0.875953	0.00883619
1446027_PM_at	NA	4.96623	5.43623	5.03758	5.63119	5.7014	5.97764	5.17073	5.8684	5.27654	5.2933	1.0304	0.491139	1.10212	0.146245	0.932695	0.00883795
1425178_PM_s_at	Shmt1	19.8343	22.0228	19.4893	33.709	31.5794	25.8474	29.348	24.3572	48.5741	46.6975	1.38054	0.150434	1.29678	0.0224438	1.45924	0.00884359
1428470_PM_at	Exoc2	77.2625	81.9657	92.8452	78.7565	81.4172	91.4925	89.1556	98.6872	104.833	101.379	1.17781	0.00662567	1.10815	0.16974	1.28743	0.00884937
1441738_PM_at	NA	9.49675	12.6403	8.07773	11.2045	10.8148	7.76111	8.88599	9.80475	8.48792	8.72416	0.835928	0.0764695	0.87546	0.442144	0.781683	0.00886595
1440135_PM_at	NA	5.26272	5.81358	5.7425	5.19201	5.26272	5.61536	5.09711	5.10494	4.71492	4.77356	0.927855	0.0954561	0.940459	0.242418	0.907578	0.00891857
1447528_PM_at	NA	6.06415	5.06674	6.91471	6.74755	6.7284	5.64683	5.38124	5.56979	5.95271	5.78874	0.899046	0.1111	0.919773	0.421865	0.87129	0.00893838
1422721_PM_at	Tnk1	7.67515	9.35216	8.28536	9.46061	9.51017	8.82159	8.12967	8.38802	7.9813	8.23852	0.938479	0.20852	1.00105	0.987455	0.854989	0.0089459
1424004_PM_x_at	4930444A02Rik	22.9634	19.2441	24.8467	21.3658	21.9825	22.6417	24.2771	27.2619	26.0807	26.7402	1.15035	0.0296487	1.10628	0.327317	1.21852	0.0089635
1429060_PM_at	Malat1	198.353	236.579	221.436	202.666	205.641	298.972	192.766	340.682	244.068	237.722	1.23438	0.0985641	1.26822	0.265874	1.17997	0.0089758
1448230_PM_at	Usp10	166.135	179.304	168.727	201.614	198.862	173.218	191.19	178.81	225.179	221.708	1.08251	0.282356	1.0565	0.219878	1.11589	0.00898847
1428323_PM_at	Gpd2	57.6937	66.1289	58.1659	71.3454	70.1699	80.104	74.1326	74.0673	78.4471	79.485	1.19392	0.00426789	1.2545	0.0103876	1.11601	0.00900187
1429401_PM_at	Stox2	97.9397	88.8025	93.7784	91.0721	92.7504	80.3929	82.302	85.648	70.6478	73.9936	0.846323	0.00189144	0.885293	0.0246573	0.786853	0.00900352
1458182_PM_at	Rbm18	26.8357	31.3691	26.0824	26.9602	26.9185	28.1387	27.5652	26.8639	22.0112	20.9709	0.90869	0.192831	0.979601	0.75181	0.797757	0.00900616
1435706_PM_at	Btbd9	12.9579	14.9725	14.0556	15.8067	15.6407	15.6772	15.5206	14.9808	14.7942	14.8432	1.03245	0.420431	1.09986	0.0870247	0.942444	0.00901995
1444109_PM_at	C130009A20Rik	8.10571	10.7898	9.67561	12.3531	12.1883	8.68367	12.492	12.0817	11.2024	11.3057	1.04995	0.622523	1.16402	0.337895	0.917146	0.00902399
1450959_PM_at	D930014E17Rik	123.731	101.351	105.524	118.392	112.977	117.303	127.942	138.762	144.668	146.512	1.20146	0.0107334	1.16153	0.126671	1.25851	0.00902472
1430527_PM_a_at	Rnf167	292.965	276.261	312.252	322.704	320.365	350.492	313.952	356.434	308.71	309.254	1.07497	0.13618	1.15814	0.0511261	0.96096	0.0090255
1416248_PM_at	Nadk	108.677	113.131	127.812	107.668	110.025	110.324	118.124	120.88	95.6789	96.3641	0.954273	0.445184	0.999166	0.988935	0.882174	0.00903704
1418626_PM_a_at	NA	650.548	826.537	734.699	1526.18	1643.17	946.692	1240.83	998.729	2537.25	2412.98	1.51204	0.214247	1.44058	0.0353151	1.56191	0.00906052
1436429_PM_at	Zfp606	8.51146	8.00478	7.22523	7.48973	7.35104	6.61484	7.31973	9.47224	6.08259	5.83952	0.915678	0.376802	0.985904	0.911	0.803335	0.00906909
1447362_PM_at	Bub1b	4.82148	5.17249	4.31031	4.97591	4.97376	4.77471	4.54095	4.58293	4.52785	4.43298	0.942503	0.112846	0.971639	0.631019	0.900616	0.0090851
1423548_PM_s_at	Ergic3	128.932	126.673	118.602	143.3	140.582	127.413	121.062	132.418	127.769	127.8	0.967134	0.404621	1.01786	0.649389	0.900263	0.00909548
1440347_PM_at	NA	30.1206	24.3582	35.3156	30.5023	29.8821	23.779	33.9137	26.701	26.8232	26.9563	0.920058	0.349215	0.939855	0.701408	0.890618	0.00909657
1427205_PM_x_at	Ccdc46	38.7433	29.5739	30.1242	59.5363	56.3426	32.2553	20.4128	19.893	28.5008	32.6738	0.623999	0.0494694	0.737099	0.160266	0.527918	0.00910158
1417654_PM_at	Sdc4	85.1158	99.1962	98.4809	90.3925	78.611	93.096	119.572	110.862	165.552	156.704	1.42937	0.0269404	1.14405	0.207344	1.9068	0.00911663
1445700_PM_at	Psmg4	5.83312	6.38017	6.61417	5.93328	5.97844	5.99885	6.47103	6.36594	6.20791	6.19431	1.01623	0.572637	1.00044	0.992328	1.04118	0.00911921
1433028_PM_at	4833411I10Rik	8.51523	7.16653	8.76464	8.88139	8.52927	9.24133	7.30427	8.26157	6.79897	6.65284	0.914039	0.247541	1.01476	0.880022	0.772619	0.00914669
1439650_PM_at	Rtn4	33.7465	25.3186	40.0168	19.3115	20.9848	47.2945	42.2711	37.0968	28.7865	28.9762	1.3232	0.131357	1.27836	0.150401	1.43345	0.00916832
1458115_PM_at	4930512H18Rik	6.42414	6.94894	6.77699	5.67698	5.79652	6.19976	6.05364	6.45449	6.54832	6.66622	1.00945	0.835746	0.928428	0.0682208	1.15174	0.00917279
1452469_PM_a_at	Smtn	323.944	319.272	344.067	372.112	371.632	277.769	305.851	246.258	241.183	264.173	0.771354	0.0012322	0.840568	0.0494064	0.679475	0.00917633
1444433_PM_at	NA	9.69898	8.31656	10.8485	14.9236	15.6951	10.7525	9.20172	8.54354	10.5179	9.90763	0.822479	0.199943	0.987312	0.907071	0.667092	0.00918445
1446478_PM_at	Thsd7b	4.36498	4.45614	4.06031	4.49088	4.53111	4.013	4.14622	3.89466	4.2821	4.29679	0.941988	0.0577463	0.935755	0.120134	0.950887	0.00921138
1428338_PM_at	Spata2L	14.3188	14.9655	11.4683	16.2518	16.8081	15.439	15.6398	18.4589	13.4259	13.1329	1.03094	0.741512	1.21557	0.113678	0.803354	0.00922512
1416024_PM_x_at	Cct3	946.976	1008.48	962.112	863.256	860.982	820.482	1034.78	1003.7	923.834	936.837	1.01677	0.749063	0.979915	0.792235	1.07913	0.00923172
1433133_PM_at	Edaradd	5.12547	5.9486	5.33057	7.18172	7.1356	6.57001	5.7908	6.79934	6.12799	6.30455	1.02834	0.720274	1.16797	0.079566	0.868356	0.00924419
1419625_PM_at	Hspa1l	6.60802	8.66158	7.94193	10.6235	11.3384	5.34369	7.21678	6.02381	5.77079	6.39482	0.680707	0.0141583	0.800648	0.130794	0.55394	0.00925282
1452151_PM_at	Gramd4	162.223	152.402	143.71	112.845	112.658	170.942	156.617	169.913	132.452	136.679	1.12103	0.240132	1.08539	0.138439	1.19347	0.00927587
1449926_PM_at	Cd70	7.38805	6.49725	5.78551	6.21506	6.32058	5.85317	6.13167	5.73687	5.72259	5.6981	0.904862	0.0572116	0.900914	0.245784	0.911057	0.00930861
1444405_PM_at	E030037K03Rik	4.68433	5.18953	4.89194	4.71665	4.79112	4.31042	4.59134	5.85078	5.29679	5.38301	1.04774	0.453339	0.999102	0.99331	1.12327	0.00931698
1426772_PM_x_at	NA	7.64798	8.69506	9.49051	7.0883	6.95736	7.12807	8.78158	8.38767	7.76855	7.71856	0.997623	0.974065	0.940533	0.521827	1.10263	0.00932293
1444654_PM_at	NA	8.22367	8.04701	6.76132	6.76246	6.81203	7.24797	6.88057	8.63565	7.79632	8.00741	1.05358	0.410411	0.988373	0.905441	1.16422	0.00932895
1426771_PM_at	Tug1	14.2038	16.8111	15.2135	14.7977	14.685	14.8221	13.3947	15.0107	13.0255	13.3102	0.918798	0.0787064	0.935085	0.335499	0.893259	0.00933323
1458446_PM_at	3222401L13Rik	7.02987	5.5739	8.40289	7.14465	7.21424	7.44052	6.1968	6.54997	8.14371	8.33839	1.03687	0.68394	0.960994	0.775866	1.14787	0.00934864
1436604_PM_at	Ttll3	9.82694	10.3077	8.57413	12.1825	11.945	9.82095	9.96168	10.7533	8.95371	8.33085	0.905069	0.242319	1.06364	0.362174	0.716385	0.00935716
1432652_PM_at	1700008H02Rik	5.53525	4.51865	5.28567	5.95832	5.90077	5.29504	5.31904	5.56907	4.63977	4.86219	0.944352	0.358402	1.05499	0.426747	0.801239	0.00936613
1434123_PM_at	Fut11	48.4955	45.7379	65.39	33.0209	31.3156	48.8107	50.9332	54.9627	43.9172	42.5888	1.07703	0.613521	0.969197	0.810579	1.34459	0.00937366
1436557_PM_at	Krt73	5.44679	6.09673	6.6194	7.15731	7.17671	6.2693	6.71994	6.55732	5.63392	5.30316	0.938047	0.373525	1.07618	0.273719	0.763016	0.00938021
1434456_PM_at	Rundc3b	7.76083	6.3056	6.56327	5.5797	5.46512	6.59074	6.45662	6.49185	6.10657	6.121	1.00291	0.966442	0.94714	0.464645	1.10709	0.00939982
1457201_PM_at	NA	5.96161	6.09046	5.2273	6.17625	6.1134	6.53895	6.7432	5.6641	5.60599	5.50996	1.01668	0.76098	1.09647	0.262481	0.904497	0.00942776
1435222_PM_at	Foxp1	86.5202	82.2766	91.2697	72.893	73.9447	120.391	92.9667	102.644	85.5362	83.6233	1.19232	0.0737104	1.21508	0.0917113	1.15202	0.00942854
1420138_PM_at	Slc19a1	26.2462	30.3606	24.721	28.4789	27.2786	24.575	26.754	24.9155	21.7997	21.718	0.873633	0.0347666	0.937496	0.403404	0.780482	0.00952341
1450336_PM_at	Setd1a	7.77866	7.22465	7.13232	9.08036	8.93868	7.63329	7.34701	7.03281	7.51965	7.23112	0.915557	0.152067	0.994465	0.885449	0.818621	0.00953506
1459942_PM_at	NA	6.233	6.51879	6.79105	4.95966	4.76439	7.5406	6.62144	6.0415	7.16766	6.79848	1.16752	0.0786584	1.03381	0.660609	1.43625	0.00955391
1452701_PM_x_at	Uba52	4067.26	4070.02	3921.91	3705.2	3741.24	4301.95	3833.32	4338.75	3947.23	3977.75	1.0458	0.199018	1.0344	0.461356	1.06426	0.00960011
1459865_PM_x_at	Ces7	40.1068	40.3424	40.3587	44.027	42.6208	38.0537	37.9961	32.7446	36.0877	35.6492	0.870216	0.0025518	0.900557	0.0854802	0.827914	0.00961859
1449111_PM_a_at	Grb2	220.789	208.702	219.721	242.128	246.16	213.285	248.267	225.264	265.403	264.555	1.06969	0.246273	1.05792	0.316844	1.08534	0.00963355
1440940_PM_at	Cacnb1	6.75926	6.40271	7.30739	7.98015	7.81838	6.01597	6.42451	7.04702	6.0051	6.30951	0.876867	0.0366161	0.952033	0.457978	0.779478	0.00964899
1429323_PM_at	NA	8.66535	8.68578	7.73939	6.79105	6.72454	7.43325	7.5403	7.67515	8.73801	8.38701	1.03024	0.65302	0.90268	0.063666	1.26706	0.00965481
1460684_PM_at	Tm7sf2	14.6205	19.889	17.694	19.4151	19.1562	13.7696	17.5536	15.7254	15.912	16.4675	0.875002	0.0813764	0.901254	0.41206	0.839471	0.00965719
1449573_PM_at	Alpk3	304.189	350.339	340.17	470.776	491.297	254.839	299.227	216.819	330.637	305.752	0.719181	0.0328286	0.774993	0.0540491	0.661476	0.00966605
1448503_PM_at	Mcl1	874.782	827.072	891.118	856.995	890.261	949.302	891.445	875.821	1051.23	1066.88	1.11392	0.0439467	1.04767	0.234704	1.21225	0.00968544
1424204_PM_at	Mrpl13	1034.55	954.655	963.815	1022.5	1047.66	889.299	982.1	907.842	858.918	880.023	0.899466	0.00748307	0.941152	0.201737	0.840002	0.00968979
1451357_PM_at	Mpnd	260.049	235.929	303.339	328.152	329.934	244.297	250.447	236.914	256.926	269.857	0.863482	0.0766224	0.915355	0.324741	0.800476	0.00973846
1458449_PM_at	Kdm2a	8.19823	8.82158	8.85738	8.95665	9.06816	7.81573	8.59016	7.89119	8.324	8.39135	0.934181	0.0265414	0.938938	0.181957	0.927352	0.00975343
1416199_PM_at	Kifc3	190.97	173.08	159.871	230	228.733	148.35	162.734	152.761	179.6	188.529	0.846659	0.100497	0.885332	0.114853	0.802491	0.00976365
1458927_PM_at	NA	13.5262	13.3186	12.6843	13.5966	13.4313	12.0393	11.1144	13.0011	11.2625	11.6388	0.887301	0.00397391	0.914638	0.134434	0.84732	0.00977737
1428860_PM_at	4930572J05Rik	11.7847	10.359	8.92401	10.5857	10.7125	10.5828	10.6623	10.523	9.00336	8.66418	0.944042	0.380331	1.02254	0.791686	0.829534	0.00980187
1417124_PM_at	Dstn	1537.2	1316.61	1160.6	862.492	736.576	1831.99	1808.7	1787.43	1428.71	1451.18	1.48001	0.0140033	1.35216	0.0128081	1.80098	0.00982537
1437465_PM_a_at	P4hb	737.691	779.764	775.877	664.67	688.017	785.249	821.156	781.854	794.451	801.207	1.09268	0.0231637	1.04139	0.160468	1.17962	0.00985873
1443904_PM_at	Fads6	6.49468	7.7919	7.25152	7.50069	8.26232	7.95353	6.98249	6.72649	12.1491	12.6335	1.24514	0.202838	1.00578	0.941419	1.5722	0.00986656
1424367_PM_a_at	Homer2	753.85	730.465	772.242	690.3	715.549	668.435	708.315	645.394	574.116	577.382	0.866546	0.011143	0.896119	0.0237572	0.819077	0.00987076
1417607_PM_at	Cox6a2	7403.12	7322.22	7721.95	7863.05	7807.41	7401.3	6995.76	6696.49	7496.37	7449.8	0.945484	0.0607233	0.939693	0.13073	0.95378	0.009888
1424203_PM_at	Ncln	28.3206	34.1314	32.7713	31.6423	30.8005	34.6172	29.719	26.0459	38.6406	40.0335	1.07224	0.442335	0.94916	0.623674	1.25994	0.00990575
1429098_PM_s_at	Nhej1	11.0507	13.5609	11.8939	14.0271	14.5133	12.1398	12.3585	12.5057	11.1779	11.5071	0.917644	0.167922	1.01365	0.83447	0.794839	0.00990693
1442493_PM_at	NA	4.62935	4.82791	4.93396	4.75551	4.73988	4.99989	4.62776	4.8128	5.08706	5.16089	1.03357	0.18019	1.00342	0.912149	1.07925	0.0099074
1460438_PM_at	Lysmd1	34.9088	43.6267	33.6089	40.9404	39.5266	40.0964	35.0905	36.827	33.0927	33.2227	0.925851	0.24574	0.998837	0.990604	0.824133	0.00991603
1432480_PM_a_at	NA	5.82112	6.59128	4.99629	7.13042	7.0057	5.80479	5.9794	5.82615	5.42159	5.07861	0.891131	0.150839	1.01158	0.891775	0.742792	0.00992552
1417195_PM_at	Wwc2	60.4311	49.859	56.894	48.5078	52.8799	62.964	59.1992	60.7657	73.5799	75.544	1.23636	0.0139541	1.09418	0.186253	1.47083	0.00993167
1435203_PM_at	Man2a2	177.493	197.576	201.455	176.322	177.008	198.492	210.947	227.686	241.07	229.321	1.19106	0.00519009	1.10511	0.147131	1.33131	0.00995748
1443893_PM_at	NA	5.36746	5.76212	5.06121	6.15005	6.33388	6.33006	5.85436	5.57995	5.33011	5.32673	0.991159	0.87107	1.09719	0.153841	0.853644	0.00997463
1448927_PM_at	Kcnn2	44.6646	59.5587	47.2182	52.1487	49.654	47.7414	58.9991	60.0136	64.8046	66.3972	1.17656	0.0633649	1.10111	0.446408	1.28879	0.00998343
1451997_PM_at	Zfp426	35.2573	39.9238	34.3143	32.3996	34.9553	43.65	40.9163	41.7262	46.5059	46.3069	1.23893	0.00105095	1.1534	0.043034	1.37797	0.00998794
1429298_PM_at	Ddah1	93.7539	86.5325	86.7225	71.3518	79.7171	52.2303	61.5629	65.714	28.5533	32.1604	0.574584	0.00297636	0.672289	0.00327481	0.401894	0.0100126
1460122_PM_at	Tmem41b	64.4267	59.4901	69.8376	60.0874	59.9339	63.9425	57.7079	65.9505	44.4153	47.2697	0.890081	0.185713	0.968241	0.625382	0.763906	0.0100239
1442030_PM_at	NA	6.91085	8.79044	9.34092	6.74339	6.91609	6.97127	6.05155	8.93202	7.75856	7.85344	0.970677	0.763672	0.876713	0.411572	1.14294	0.0100311
1436421_PM_s_at	Arpc5l	370.508	418.787	447.356	519.969	539.541	294.026	361.204	324.361	409.367	392.202	0.775712	0.0265098	0.792132	0.0446431	0.756547	0.0100323
1431036_PM_a_at	Tmed2	275.441	272.451	261.945	272.526	271.659	259.432	268.4	243.313	252.432	255.941	0.944975	0.0134574	0.952221	0.19962	0.934191	0.010035
1433153_PM_at	9030201C23Rik	6.3602	6.4193	6.38371	6.14226	6.14257	7.15904	6.26231	6.87996	6.74183	6.63188	1.07081	0.023482	1.05939	0.226242	1.08864	0.010043
1428995_PM_at	Gm10345	8.18831	8.42649	8.32396	8.45629	8.4074	8.2827	8.31153	9.89935	8.03577	7.96342	1.01651	0.711282	1.06235	0.390392	0.948736	0.0100483
1417817_PM_a_at	Wwtr1	80.6168	63.9445	79.3543	54.1247	51.8688	71.5024	69.9325	83.244	78.046	83.1476	1.16963	0.132799	1.00341	0.971983	1.52079	0.0100578
1438426_PM_at	Shisa4	23.9023	18.4007	16.5878	16.3715	15.735	18.0945	21.231	20.3167	19.4164	19.7371	1.0857	0.35254	1.01276	0.921512	1.21949	0.0100746
1416599_PM_at	Glis2	10.1878	10.9365	9.79466	12.1825	11.8745	12.0724	13.1573	13.23	10.5124	10.4578	1.08102	0.277018	1.24389	0.00746807	0.871686	0.0101115
1445115_PM_at	Thsd7b	10.3255	12.5557	10.7901	11.7109	11.4933	9.22537	10.0809	10.9998	9.68268	9.96978	0.878386	0.0210797	0.90006	0.257831	0.846936	0.0101338
1443301_PM_at	NA	6.25547	6.06878	5.63602	6.76605	6.69852	6.07188	6.28968	5.71429	5.34187	5.58978	0.923075	0.109914	1.00643	0.884344	0.811882	0.0101345
1447420_PM_at	NA	9.39717	7.59598	7.39975	8.3847	8.41858	7.40067	8.7264	8.09257	7.49516	7.65902	0.955764	0.421456	0.992897	0.941699	0.901858	0.0101391
1452785_PM_at	1700034H14Rik	301.612	312.4	305.385	327.141	312.782	286.301	275.705	253.737	249.064	245.802	0.840501	0.000599037	0.887258	0.0267307	0.773323	0.0101477
1417134_PM_at	Srpk2	54.0355	67.4371	55.2595	58.2368	56.3546	59.6959	62.1515	58.6323	85.0746	91.0325	1.22402	0.11255	1.0212	0.790706	1.53683	0.0101593
1453608_PM_at	Cspp1	11.3054	14.7482	16.0902	10.4369	11.0852	11.2335	13.2982	16.4511	14.562	15.0741	1.10921	0.359331	0.972455	0.86156	1.37701	0.0102077
1417240_PM_at	Zyx	80.4013	75.8543	70.5521	54.1422	52.5009	68.68	74.1364	65.594	67.0237	65.0194	1.021	0.818732	0.918886	0.180635	1.23818	0.0102428
1419648_PM_at	Myo1c	91.351	89.5983	77.1425	62.868	62.9372	88.5003	82.9037	76.5342	81.6066	85.86	1.08207	0.360454	0.960659	0.581608	1.33116	0.0102656
1430966_PM_at	Cml3	7.69491	6.7896	7.40624	8.09884	8.44981	6.00838	6.5824	7.05432	6.44636	6.27395	0.841985	0.0067002	0.897416	0.137107	0.768661	0.0102722
1423992_PM_at	Gatad2a	95.2299	98.3452	104.082	81.7178	77.8295	113.339	96.3994	95.8994	102.728	100.527	1.11305	0.11899	1.02681	0.69414	1.27395	0.0102889
1433399_PM_at	2900078I11Rik	7.98677	8.71696	7.43432	7.64786	7.66056	7.98677	7.47113	6.83838	7.25761	7.16824	0.930936	0.101525	0.923698	0.285369	0.942347	0.0102998
1444281_PM_at	NA	20.0193	13.4897	17.9639	13.1943	14.0376	31.1037	15.1935	20.7689	19.3217	20.2632	1.35508	0.0965825	1.30294	0.360991	1.45363	0.010307
1458260_PM_at	NA	7.14276	7.3896	6.49838	7.47139	7.31194	5.58248	5.93744	6.06856	6.22579	6.02051	0.833046	0.000388725	0.836322	0.0192701	0.828386	0.0103346
1424381_PM_at	Sugp1	162.256	166.72	186.242	187.656	190.229	187.223	178.022	194.244	201.511	202.103	1.07838	0.0954766	1.08593	0.166418	1.06808	0.0103661
1455727_PM_at	Zrsr2	26.5388	26.3111	27.9207	18.7554	17.8313	21.055	23.1907	21.4407	23.0725	23.5207	0.956732	0.655935	0.813247	0.0037061	1.2735	0.0103709
1455958_PM_s_at	NA	788.393	763.881	837.072	1057.48	1092.21	762.165	697.923	668.081	875.562	849.139	0.848831	0.12642	0.890691	0.0682722	0.802305	0.0103799
1440272_PM_at	NA	39.465	37.8973	39.7999	37.2886	37.4991	36.6511	31.0057	34.5291	29.9627	31.3332	0.85169	0.00295615	0.872174	0.0460934	0.819599	0.0103973
1454643_PM_at	Ubap2l	125.328	128.922	138.654	101.202	104.082	129.832	142.126	109.915	128.004	132.949	1.07462	0.349537	0.971929	0.736608	1.27118	0.0104063
1449547_PM_at	Asb14	421.828	394.242	410.019	477.109	471.164	564.746	373.92	447.931	578.138	559.577	1.16094	0.146437	1.13091	0.394388	1.19977	0.0104192
1416662_PM_at	Sardh	19.2346	21.1347	24.2006	16.6687	14.9799	33.0741	42.4493	36.1797	24.0385	24.0216	1.66042	0.011885	1.72995	0.0072529	1.51855	0.010425
1421921_PM_at	Serpina3m	5.17216	4.46478	4.43404	4.3706	4.35903	4.56364	4.65936	4.47674	5.23416	5.0721	1.05287	0.29325	0.973617	0.6424	1.18061	0.0104527
1417041_PM_at	Polr1c	58.4423	59.9425	55.4126	59.728	58.8457	52.4645	61.1069	52.5923	63.8144	64.2318	1.00629	0.897133	0.956077	0.465144	1.07989	0.0104528
1460004_PM_x_at	Stx6	84.6147	84.8487	94.9922	60.2525	57.5326	91.3722	87.0198	80.7682	72.0646	72.5836	1.05642	0.619545	0.979976	0.720781	1.22807	0.0104584
1458852_PM_at	NA	4.83398	6.82302	6.14405	6.7432	6.50428	5.2293	5.21488	6.3496	5.36941	5.23942	0.882574	0.124165	0.943415	0.653946	0.800819	0.0104589
1416170_PM_at	Trap1	388.152	425.127	418.932	442.879	451.224	420.116	409.983	404.142	400.911	395.213	0.954875	0.141142	1.00165	0.958967	0.890418	0.0104695
1425700_PM_at	NA	25.5119	19.0065	20.5132	41.8086	41.9087	22.2966	18.593	17.6605	47.3941	48.6639	1.03939	0.89572	0.900332	0.422919	1.14741	0.0104859
1455800_PM_x_at	Samm50	1505.2	1392.97	1476.57	1622.37	1674.18	1402.88	1353.15	1206.2	1336.57	1368.8	0.869162	0.0109064	0.905706	0.113107	0.820665	0.0104864
1422501_PM_s_at	Idh3a	780.481	812.595	692.087	769.227	801.418	731.736	739.78	760.432	626.228	615.229	0.900824	0.0739414	0.976713	0.656928	0.790413	0.0105106
1435233_PM_at	Ncoa2	240.956	201.502	244.635	249.311	240.603	254.015	233.621	221.844	290.31	294.963	1.10004	0.204392	1.03258	0.678116	1.19465	0.0105515
1434332_PM_at	Zzz3	133.03	145.827	117.091	111.334	109.796	131.742	150.981	124.917	134.558	139.858	1.1053	0.152046	1.02953	0.749676	1.24097	0.010555
1428869_PM_at	Nolc1	49.8257	66.5435	57.6826	59.5215	58.7957	46.9027	60.9848	61.1525	64.0257	64.8425	1.01895	0.799049	0.971206	0.816822	1.08918	0.0105551
1431390_PM_a_at	Grinl1a	829.783	935.199	786.712	939.662	915.822	826.012	860.698	677.163	805.591	793.987	0.899317	0.0772699	0.926394	0.43076	0.862081	0.0105648
1450684_PM_at	Etv1	8.72107	9.74548	9.95147	11.2337	10.5445	10.5817	11.5113	11.4538	14.9527	14.5464	1.25599	0.0311917	1.18048	0.0243409	1.35452	0.0105681
1456014_PM_s_at	Fermt3	63.9367	78.8345	72.6233	48.7298	53.4858	78.4395	63.6225	86.9327	95.2725	104.159	1.34891	0.0387451	1.06314	0.604081	1.95109	0.0105791
1420412_PM_at	Tnfsf10	7.52298	7.32544	7.20473	8.82947	9.23991	9.1811	7.62896	10.6535	7.04155	7.06483	1.03608	0.732836	1.24534	0.109221	0.780679	0.0105903
1422245_PM_a_at	Mrvi1	42.9742	46.1999	41.9346	37.5989	38.1702	44.2192	37.7998	37.0209	44.1471	45.4647	1.00858	0.885682	0.907949	0.199105	1.1827	0.0105917
1458264_PM_at	AW046200	5.56207	5.23567	5.14479	4.69043	4.77743	5.12705	5.22156	5.108	5.60232	5.78107	1.05626	0.209224	0.96952	0.285396	1.20232	0.0106004
1433475_PM_a_at	C78339	400.86	344.252	337.872	306.566	308.593	448.003	449.11	448.747	445.654	477.562	1.33621	0.000229425	1.24273	0.0119038	1.50078	0.0106008
1444480_PM_at	Prkag3	8.52024	8.41264	8.52115	12.902	13.1906	7.20408	7.8616	7.03911	7.51901	8.52198	0.740025	0.0479911	0.86842	0.0117014	0.614772	0.0106097
1449109_PM_at	Socs2	436.61	550.891	507.491	403.531	381.902	428.622	800.086	556.286	595.775	637.002	1.32334	0.062439	1.19398	0.444006	1.56955	0.0106581
1426215_PM_at	Ddc	42.5319	47.5736	67.9125	21.8767	19.5575	35.3692	55.2503	71.7871	34.8842	33.3327	1.15628	0.608548	1.02777	0.916319	1.64639	0.0106804
1449505_PM_at	Kpna1	248.078	264.98	244.595	328.442	317.202	189.973	217.031	208.523	259.156	250.536	0.80184	0.0348437	0.812413	0.00960388	0.789433	0.0106815
1435185_PM_at	Lrrcc1	8.49556	8.22638	9.12787	14.4643	14.2626	9.19851	8.72015	9.76784	9.3004	8.13863	0.826827	0.226435	1.07105	0.204101	0.607063	0.0107367
1427528_PM_a_at	Epha7	6.59074	6.30078	6.85335	6.59797	6.51149	6.65282	7.01081	7.81189	7.01118	6.97955	1.0795	0.0386852	1.08765	0.201657	1.06722	0.0107422
1424870_PM_at	NA	7.96731	7.09642	7.39523	7.11761	7.61588	7.93731	10.3031	7.06727	9.80999	9.98957	1.21281	0.0434396	1.12684	0.396092	1.34385	0.0107542
1435863_PM_at	Commd6	95.0708	106.642	105.071	109.658	105.505	122.194	110.552	97.0502	132.462	129.802	1.13433	0.0802341	1.07501	0.398249	1.2189	0.0107889
1416243_PM_a_at	NA	1723.17	1608.38	1687.33	1510.28	1517.12	1604.94	1556.18	1759.14	1680.51	1649.56	1.02536	0.481175	0.980349	0.662788	1.09998	0.0107933
1422698_PM_s_at	Jarid2	326.23	319.374	289.751	193.785	200.047	362.157	303.435	351.179	242.086	235.88	1.12455	0.421596	1.08704	0.270048	1.21363	0.0108032
1440302_PM_at	Slc25a3	16.0509	12.7836	18.7831	9.56925	11.0202	19.9849	17.3417	19.8364	17.4311	17.9903	1.3574	0.0253152	1.20046	0.175379	1.72037	0.0108135
1421741_PM_at	Cyp3a16	4.22174	4.38024	4.62983	5.13689	5.05583	5.1535	4.47653	4.56313	4.27352	4.40948	0.97659	0.654678	1.07265	0.258713	0.851883	0.0108153
1453804_PM_a_at	Orc4l	99.9752	117.453	106.252	121.791	122.002	100.022	109.476	108.652	130.689	129.033	1.01833	0.788904	0.982917	0.771781	1.06534	0.0108159
1444789_PM_at	NA	222.248	231.301	217.492	199.398	193.796	173.812	173.521	171.62	102.747	119.75	0.696697	0.0050977	0.773355	0.000247728	0.56587	0.0108204
1422172_PM_x_at	2810408B13Rik	13.0275	10.6925	10.9422	9.82905	8.69399	134.401	136.301	110.312	159.92	131.334	12.6401	2.79739e-07	10.9922	0.000162164	15.7239	0.0108252
1442539_PM_at	NA	9.68195	7.599	9.16537	6.85683	6.68471	8.13122	6.88781	8.77623	8.09714	8.34863	1.00633	0.942815	0.899757	0.350229	1.21447	0.0108326
1427539_PM_a_at	Zwint	19.0427	15.7198	16.7598	17.3298	17.7095	14.9221	17.1186	14.7859	20.9186	20.3821	1.01809	0.830457	0.908861	0.275	1.17869	0.0108408
1426823_PM_s_at	Psme4	2153.4	2184.83	2236.51	2101.05	2135.93	2266.52	2479.96	2443.77	2373.34	2420.28	1.10842	0.000648385	1.09362	0.0432318	1.13138	0.0108582
1441881_PM_x_at	Fam101a	13.5141	12.9873	9.86655	14.1657	14.0977	12.9873	13.2669	13.3519	12.4602	12.0731	0.992388	0.90868	1.08904	0.398677	0.868022	0.0109209
1437451_PM_at	Ecscr	184.774	163.487	161.628	122.304	120.485	194.572	161.792	177.839	132.572	131.297	1.06031	0.621571	1.04769	0.537368	1.08682	0.0109249
1432062_PM_at	Mdga1	32.107	30.4422	23.0262	30.4239	29.6015	44.4224	54.6387	46.4881	49.971	54.597	1.71783	4.28472e-05	1.70083	0.00879779	1.74206	0.0109446
1437887_PM_at	Samd5	6.01173	6.01869	6.30951	7.66002	7.83404	6.64922	6.39536	5.65202	6.33893	6.06292	0.919148	0.247795	1.01945	0.724934	0.800426	0.0109517
1443573_PM_at	Parp1	8.51707	8.82142	7.98506	9.1329	9.27728	8.77766	8.39967	7.05432	8.30382	8.15723	0.930465	0.139525	0.956882	0.562583	0.894128	0.0109608
1452530_PM_a_at	Runx1	12.2231	14.1848	12.0176	13.6804	13.3554	11.5927	12.7012	11.4977	10.4367	10.9391	0.8733	0.0188872	0.931453	0.329447	0.790649	0.0109944
1436230_PM_at	Gpr114	11.2643	10.3464	10.2781	12.4299	13.0146	8.4385	9.44312	10.0877	9.86245	9.62906	0.827808	0.012778	0.877092	0.0857706	0.766042	0.011
1417441_PM_at	Dnajc12	128.822	118.095	119.083	135.051	144.104	143.742	135.865	144.244	182.099	183.544	1.22373	0.0350918	1.15806	0.0115572	1.30982	0.0110495
1433162_PM_at	6230414M07Rik	9.47677	7.81267	10.3474	9.50582	9.71806	9.05517	9.45423	9.67015	8.53866	8.60031	0.967089	0.535618	1.01964	0.824702	0.891546	0.0110507
1423241_PM_a_at	Tfdp1	120.433	137.914	111.482	115.841	125.174	84.6789	108.812	91.019	75.0948	71.4654	0.705696	0.00207136	0.769301	0.0550979	0.608096	0.0110545
1435118_PM_at	Tsen2	51.2939	61.4099	57.3668	54.1085	55.3311	56.0045	56.2839	51.3725	61.2829	60.7472	1.02211	0.631195	0.962311	0.557554	1.11504	0.0110546
1447015_PM_at	NA	7.22628	6.89691	7.90941	6.44313	6.31023	7.2504	7.01644	7.1683	7.06662	7.14599	1.02477	0.57057	0.972883	0.550589	1.11442	0.0110666
1458497_PM_at	NA	43.3173	37.1002	62.9361	41.7396	42.8849	40.0356	38.078	55.2662	47.686	47.753	1.00369	0.976064	0.930426	0.743855	1.12779	0.011069
1421696_PM_at	Pkhd1l1	4.93726	5.52801	5.26236	5.58972	5.51648	5.54583	5.60405	5.1008	5.19698	5.20944	0.993414	0.828697	1.03326	0.496464	0.936992	0.0110852
1449990_PM_at	Il2	6.36826	5.48164	5.33392	6.38859	6.5998	5.59943	5.77841	5.80557	5.50633	5.48535	0.933809	0.175283	0.999976	0.999693	0.84627	0.0111107
1457194_PM_at	NA	4.12057	6.46781	4.72504	5.04293	5.04385	4.79042	4.87117	5.48535	4.41386	4.53495	0.948644	0.559267	0.989128	0.9436	0.887181	0.0111344
1418485_PM_at	Slc4a3	484.432	524.599	492.142	631.922	595.842	400.549	356.585	392.107	357.672	393.372	0.696346	0.000642903	0.765563	0.00300909	0.611717	0.0111465
1443932_PM_at	Klhdc1	241.669	268.47	263.744	380.943	376.764	264.541	196.244	255.747	298.756	313.656	0.867689	0.295922	0.925891	0.452351	0.808243	0.0111551
1416734_PM_at	Mkln1	6.2285	6.54703	6.47288	6.98387	6.94252	5.90044	5.96467	5.72976	6.50438	6.5836	0.924884	0.0565386	0.914094	0.00980872	0.939797	0.0111706
1432688_PM_at	4631422I05Rik	5.22198	5.67124	4.58132	5.56386	5.45253	5.21738	5.21738	5.0082	4.84426	4.91842	0.951481	0.252827	0.997959	0.97562	0.886195	0.0111937
1426526_PM_s_at	Ovgp1	10.5586	9.74757	14.3541	10.8521	10.4486	12.0717	7.98506	9.64572	7.88779	7.385	0.80369	0.099802	0.856959	0.422262	0.71701	0.0112447
1427208_PM_at	Zfp451	49.2991	33.338	50.4829	46.3151	46.0538	54.191	44.9912	38.4151	35.8583	33.3968	0.917351	0.462909	1.03363	0.845407	0.749767	0.0112752
1435106_PM_at	Limch1	1160.41	1033.64	1118.35	1136.67	1054.58	973.79	814.07	918.27	680.014	706.346	0.743595	0.00192497	0.816968	0.0278664	0.632681	0.0112787
1448373_PM_at	Mrpl18	690.776	648.112	681.412	678.55	655.907	600.545	589.056	571.371	561.975	558.248	0.858838	3.39268e-05	0.871638	0.00504207	0.83946	0.0112799
1427726_PM_at	H2-D1	5.81503	5.73001	5.29764	6.44249	6.16734	5.8656	5.73706	6.38684	4.58537	4.79633	0.929333	0.318969	1.06809	0.208508	0.743999	0.0113402
1426825_PM_at	Fmnl3	56.4384	45.8292	53.7364	42.4008	41.6796	49.9501	54.3503	55.3451	46.6643	47.4685	1.05704	0.454044	1.02334	0.752203	1.11956	0.0113508
1457745_PM_at	Gpr4	57.8963	60.6575	57.6057	41.8405	42.4833	55.3444	63.644	50.4507	47.5846	48.6976	1.02011	0.840518	0.96185	0.602842	1.14181	0.0113559
1455343_PM_at	Plekha7	6.58658	8.09606	6.99293	6.08109	6.84687	9.63744	9.19516	11.5401	10.0087	10.044	1.45723	0.000279398	1.40124	0.026914	1.55111	0.0113797
1421384_PM_at	Lyst	6.14581	7.03399	6.4501	6.54304	6.54735	6.73804	6.7654	5.33496	6.18822	6.25748	0.956107	0.36026	0.95968	0.650391	0.950751	0.0113899
1420217_PM_x_at	NA	6.34791	6.58121	6.79105	7.16629	7.45815	6.24878	6.6427	6.45117	5.76356	5.89392	0.90262	0.0324798	0.980856	0.503115	0.797123	0.0114091
1450842_PM_a_at	Cenpa	259.092	207.83	225.418	241.038	246.863	224.716	200.875	233.583	212.397	215.272	0.920866	0.112791	0.952096	0.570914	0.87655	0.0114325
1443378_PM_s_at	Adam1a	13.9331	17.2566	17.3588	15.1904	14.809	13.5108	15.1701	15.2695	13.1609	13.236	0.895596	0.084067	0.905287	0.2912	0.879911	0.0114407
1442980_PM_at	NA	10.627	10.8175	11.0366	10.3672	10.5233	10.0907	9.99221	9.96658	9.68715	9.61657	0.92471	0.00063995	0.925139	0.0028494	0.924043	0.011457
1451898_PM_a_at	Sema6c	26.7503	31.3453	19.9078	28.7968	26.7068	24.6153	24.6284	28.2356	17.8587	18.1285	0.849891	0.187228	0.993279	0.962938	0.648377	0.0114586
1447804_PM_x_at	BC031781	6.61862	6.14341	6.53428	5.64411	5.6134	7.14599	7.32236	8.22979	5.96491	6.03952	1.13578	0.118973	1.17629	0.0363673	1.06635	0.0114688
1435140_PM_at	Ide	336.455	402.095	367.401	358.519	349.595	322.81	315.485	362.384	213.965	240.007	0.801873	0.0420629	0.904813	0.216089	0.641099	0.0115308
1434759_PM_at	Lrrtm3	4.12238	4.33886	4.08118	4.66609	4.61401	4.38086	4.36163	4.57787	3.95982	3.80362	0.966149	0.454865	1.06202	0.0701024	0.836568	0.0115805
1444883_PM_at	Tmem19	8.51276	8.34872	10.5924	9.19006	9.20488	8.08902	8.29087	8.07591	8.9045	8.83483	0.92031	0.131341	0.890795	0.240391	0.964359	0.0115985
1457429_PM_s_at	Gm106	4.20501	4.59229	4.57481	4.21701	4.22588	4.31215	4.23407	4.51688	4.45256	4.50814	1.00957	0.704545	0.976892	0.534774	1.06133	0.0116087
1457388_PM_at	A830080L01Rik	5.34355	6.83184	5.18209	7.20729	7.13847	5.01667	5.01908	7.97663	5.50477	5.10449	0.902799	0.419056	1.03773	0.85462	0.73954	0.01161
1444794_PM_at	NA	6.91987	8.73943	8.40368	8.52085	8.56528	8.28959	9.50493	10.8023	7.46906	7.67545	1.063	0.484212	1.18841	0.174271	0.886362	0.0116175
1424653_PM_at	Tspan15	20.904	14.4221	25.027	23.912	23.6131	20.71	21.2639	24.8491	18.5949	19.568	0.97319	0.798386	1.1072	0.554558	0.803006	0.0116181
1444561_PM_at	NA	3.81153	4.36591	3.88155	4.36917	4.39815	3.91987	4.17536	4.85212	4.2232	4.19944	1.02611	0.605688	1.07367	0.417978	0.960687	0.0116182
1459038_PM_at	NA	5.07438	4.92467	4.85275	4.95321	4.94723	4.83813	4.79887	4.88584	5.90962	6.14405	1.0737	0.251729	0.977851	0.192083	1.21749	0.0116541
1429229_PM_s_at	4930534B04Rik	93.2048	73.4768	98.7511	81.8891	92.3248	109.935	103.164	68.5054	142.236	137.427	1.27663	0.121491	1.06093	0.736624	1.60529	0.0116662
1430781_PM_at	Ak7	5.41517	5.71089	6.38355	5.84437	5.77464	6.24359	5.90342	5.87065	5.43944	5.47244	0.993165	0.859194	1.02902	0.614275	0.93914	0.0116936
1451420_PM_at	Ccdc47	337.132	368.398	341.679	407.962	420.81	313.33	340.932	358.324	351.855	345.418	0.911447	0.113017	0.966937	0.518755	0.841331	0.0117321
1424135_PM_at	Rspry1	62.4165	62.617	57.6341	38.2463	35.713	55.1627	60.5967	56.1092	52.9755	50.9032	1.07451	0.551897	0.940882	0.198324	1.40454	0.0117559
1434503_PM_s_at	Lamp2	1696.11	1516.15	1742.25	1509.43	1430.38	1847.9	1701.28	1860.23	1894.38	1954.81	1.17282	0.00569905	1.09182	0.151964	1.30933	0.0117622
1445917_PM_at	NA	8.92429	9.28314	11.4415	10.854	10.9271	8.70463	9.14774	8.56255	9.51315	9.18335	0.877142	0.0428649	0.890923	0.251869	0.858383	0.0117825
1421288_PM_at	F2rl3	8.14004	7.85016	7.39586	8.03046	7.83592	7.51596	8.23461	8.79272	6.35332	6.02427	0.940601	0.417821	1.04948	0.418725	0.780114	0.0117931
1436454_PM_x_at	Fen1	89.8018	79.6994	88.2583	74.1997	73.4212	82.7837	91.4147	73.667	85.0329	87.6686	1.03746	0.522795	0.961615	0.612397	1.1699	0.0117955
1443702_PM_at	Mtap4	445.519	572.896	510.313	778.205	704.91	344.411	291.282	296.031	403.189	380.861	0.569676	0.00412608	0.609478	0.00796641	0.528651	0.0118011
1444658_PM_at	5830403L16Rik	6.79002	5.54187	7.17688	5.73976	5.62186	6.17564	6.21249	6.56821	6.45553	6.59878	1.03694	0.531682	0.971683	0.735804	1.14898	0.0118015
1433966_PM_x_at	Asns	9.41288	11.3418	10.2314	10.3277	9.15917	11.6705	12.1994	9.05172	15.2419	15.702	1.26534	0.0706639	1.06246	0.596152	1.58794	0.011803
1439374_PM_x_at	Rps10	697.845	705.348	666.152	660.541	640.752	707.297	706.814	702.999	749.213	742.553	1.07068	0.0157368	1.02308	0.258178	1.14637	0.0118036
1459314_PM_at	NA	6.93236	7.62324	6.14887	8.14583	8.36961	7.57212	8.17278	7.43709	7.20658	7.11979	1.00775	0.900707	1.11966	0.161935	0.867453	0.0118098
1440355_PM_at	Kctd12b	135.693	132.534	141.509	74.1825	80.8072	148.409	157.956	140.326	107.792	109.456	1.17568	0.297998	1.09019	0.0981391	1.40169	0.011823
1452523_PM_a_at	Ccdc130	8.32099	8.4038	10.396	10.0883	9.80555	10.3735	10.3921	8.93201	8.63562	8.54094	0.997013	0.963953	1.09501	0.360769	0.863412	0.0118262
1420825_PM_at	Letm1	9.26827	10.5697	7.82931	10.8996	11.1671	9.75054	9.50063	9.96658	9.65367	9.47295	0.972059	0.669882	1.05604	0.554784	0.866765	0.0118402
1453268_PM_at	Thg1l	8.07208	10.0461	9.90114	10.129	9.73255	8.75839	10.4083	9.23635	8.08338	7.93933	0.927842	0.273741	1.0137	0.881047	0.806722	0.0118569
1428916_PM_s_at	Sirt5	193.684	202.566	196.328	221.808	220.558	171.087	173.688	141.971	181.792	172.149	0.812302	0.00265299	0.821405	0.0283285	0.800109	0.0118777
1419027_PM_s_at	Gltp	209.301	205.584	169.507	182.045	204.853	215.732	247.227	230.841	301.928	297.032	1.33097	0.00992284	1.18722	0.0797342	1.54811	0.0118858
1416911_PM_a_at	Akirin1	111.965	132.515	97.164	116.454	110.947	102.245	124.325	98.2428	138.583	139.375	1.05927	0.535607	0.950734	0.689844	1.22232	0.0118943
1438754_PM_at	NA	102.92	76.8025	86.3725	38.9878	38.2806	82.0625	95.3483	102.538	112.264	97.6555	1.42668	0.0674536	1.05207	0.658971	2.71676	0.0119396
1420034_PM_at	Ppp2r2d	17.565	24.4564	19.7574	22.1366	22.0083	18.815	18.9593	16.565	18.1715	17.2131	0.847061	0.0329575	0.879578	0.317963	0.801555	0.0119647
1444892_PM_at	Nup160	5.17069	5.44256	5.86463	5.59616	5.67797	5.42931	5.66777	5.0926	5.03856	4.91812	0.942143	0.114392	0.98251	0.732346	0.883144	0.0119959
1434628_PM_a_at	Rhpn2	12.2441	9.93322	9.49348	12.4313	10.565	15.9425	16.9456	9.40626	23.9291	22.1834	1.61719	0.033432	1.33544	0.231576	2.00522	0.0120018
1455103_PM_at	Ddx46	145.857	162.029	158.196	142.77	143.778	142.61	128.244	157.348	116.652	121.87	0.885861	0.0755364	0.918728	0.263578	0.8324	0.0120222
1423543_PM_at	Swap70	42.508	46.9067	40.1291	35.053	35.6114	46.5217	42.7198	49.035	41.4671	42.874	1.11193	0.125639	1.06741	0.342267	1.19354	0.0120275
1440480_PM_at	Nacad	8.7891	11.0334	8.2813	11.2487	10.852	8.92192	9.08791	10.1483	9.08921	9.22493	0.925657	0.291082	1.00193	0.985387	0.828665	0.0120396
1450508_PM_at	Foxn1	7.26528	8.44813	6.62954	6.74238	6.81659	6.97095	6.82976	6.41689	6.39351	6.3401	0.917812	0.138697	0.904876	0.27318	0.939128	0.0120493
1455022_PM_at	Strn	53.8626	52.3736	46.4205	38.3635	37.4991	39.4178	42.3702	43.512	45.5073	47.1624	0.953835	0.580279	0.820796	0.0241365	1.22155	0.0121182
1436157_PM_at	Ccar1	387.177	371.112	377.331	312.299	322.766	471.482	372.522	385.653	372.557	367.426	1.11236	0.148021	1.08281	0.374379	1.16521	0.0121189
1439629_PM_at	Nrxn3	31.7155	30.5473	32.3835	35.0107	34.7901	29.2827	37.093	34.1244	31.1487	31.8693	0.99435	0.910519	1.06185	0.450995	0.902826	0.0121208
1425471_PM_x_at	NA	9.01931	8.31514	7.3209	9.14574	8.99846	7.91183	8.56386	7.14599	7.13345	7.49545	0.893714	0.0700237	0.958075	0.6193	0.806257	0.0121352
1452837_PM_at	Lpin2	15.1774	18.2748	18.2039	14.9731	15.7505	14.8277	17.2157	15.8119	18.917	18.8319	1.03914	0.570941	0.926421	0.362523	1.22866	0.012165
1454845_PM_x_at	Mchr1	8.52839	14.0906	9.74665	10.6412	10.46	9.16177	8.96641	9.50094	9.45706	9.59561	0.873099	0.184444	0.853657	0.40441	0.90292	0.0121727
1455658_PM_at	Cggbp1	31.3987	28.9688	33.7545	21.353	22.4834	31.2899	43.9142	43.8099	34.1702	37.0087	1.37862	0.0180901	1.26446	0.13323	1.62374	0.0122572
1437690_PM_x_at	Csnk1d	495.001	495.75	530.252	465.629	459.216	452.711	456.167	461.74	411.992	401.302	0.892906	0.018657	0.901127	0.0136418	0.879385	0.0122602
1426303_PM_at	B4galt7	7.24774	6.52746	7.31934	6.62753	6.39907	7.82854	7.57512	7.29645	8.43541	8.11468	1.15032	0.00593737	1.07611	0.144765	1.27048	0.0122607
1448356_PM_at	Ube2d2	208.792	234.47	263.075	262.2	258.906	182.321	199.224	171.311	214.278	203.168	0.790506	0.00430533	0.782707	0.0442108	0.801077	0.0122671
1425754_PM_a_at	Btn1a1	3.91777	4.21661	4.27623	4.50984	4.54346	3.92452	4.36652	4.31805	3.88994	4.01414	0.955705	0.244126	1.01599	0.729786	0.873059	0.0123039
1455396_PM_at	Atp8b1	23.6075	23.6246	27.8574	14.9615	15.4942	20.1326	25.5365	27.6352	18.9941	18.4241	1.04905	0.749865	0.976227	0.832998	1.22861	0.0123242
1429571_PM_a_at	Spaca1	4.09664	4.24963	5.10274	4.18604	4.17136	4.4849	4.41333	4.96233	4.79383	4.6706	1.06964	0.19007	1.0306	0.720549	1.13246	0.0123341
1424662_PM_at	Pmpca	462.649	521.604	439.914	585.089	560.981	414.431	391.576	426.478	462.263	466.149	0.840739	0.0305596	0.865408	0.0727931	0.810083	0.012354
1431161_PM_at	Rgnef	10.5097	9.79395	8.66981	8.03604	8.41326	7.11048	7.79336	7.65859	9.89501	9.93631	0.933315	0.445524	0.778728	0.0205077	1.2056	0.0123566
1447878_PM_s_at	NA	71.9888	72.9725	80.0482	98.3725	98.7425	74.5157	69.7119	67.5565	87.2814	84.4549	0.908548	0.309771	0.941223	0.24855	0.871249	0.012383
1452310_PM_at	Tada2a	33.9828	36.4019	39.8204	43.5644	43.6862	34.2907	33.2	32.3485	35.6877	33.6824	0.856948	0.0226134	0.90594	0.124867	0.795067	0.012389
1441879_PM_x_at	Mkrn1	11.8902	8.24029	10.7411	8.39571	8.52207	12.5834	8.54975	12.3903	9.92118	10.2661	1.12391	0.299708	1.0859	0.630319	1.19326	0.0123916
1454963_PM_at	Pde12	50.8832	58.585	66.1988	55.6028	54.1682	52.3429	65.8552	53.9597	72.0427	68.8519	1.09674	0.279409	0.980024	0.858185	1.28353	0.0124003
1418327_PM_at	1110058L19Rik	825.613	879.145	863.759	989.781	928.475	554.818	557.215	575.269	663.497	628.866	0.6641	2.91185e-05	0.656917	6.85051e-05	0.673717	0.0124201
1423819_PM_s_at	Arl6ip1	223.912	242.197	228.057	191.962	193.508	237.254	264.275	243.653	172.195	176.085	1.01281	0.899514	1.07349	0.15948	0.903519	0.0124323
1437689_PM_x_at	NA	1336.39	1761.68	1611.4	3086.47	3340.56	1872.66	2566.69	2174.68	4477.27	4376.93	1.38897	0.245144	1.40441	0.0548912	1.37765	0.0124326
1421830_PM_at	NA	44.404	45.3441	40.8631	78.6183	77.9737	49.2508	37.7079	42.7864	74.3101	74.8462	0.971094	0.890025	0.993368	0.94006	0.952516	0.0124741
1433099_PM_at	4933428L12Rik	7.40802	8.23169	7.19088	7.67655	7.69731	7.74739	7.67515	7.35994	7.24512	7.13499	0.97273	0.35402	0.997893	0.964502	0.935361	0.0124791
1434025_PM_at	NA	5.29501	3.92419	5.5356	4.15117	4.27027	4.75654	5.02478	4.36917	4.74797	4.78847	1.02203	0.772871	0.959043	0.726489	1.1324	0.0124914
1419569_PM_a_at	Isg20	32.867	32.6389	33.4421	31.5351	32.5113	43.4446	50.613	58.7506	25.1342	23.7254	1.23727	0.29743	1.54433	0.0154166	0.762878	0.0124994
1452105_PM_a_at	Tsc2	191.065	195.973	210.012	247.282	248.988	263.955	219.292	235.875	261.829	264.805	1.13943	0.0841455	1.20446	0.0458351	1.06119	0.0125216
1416364_PM_at	Hsp90ab1	1139.73	1231.85	1081.25	1245.96	1298.65	1253.85	1359.12	1241.88	1536.86	1514.4	1.15151	0.0389891	1.11643	0.0802734	1.19911	0.0125396
1418886_PM_s_at	Idh3b	1373.05	1375.53	1287.29	1260.62	1289.92	1274.34	1235.46	1219.53	1115.83	1133.27	0.907693	0.0137845	0.924047	0.0372311	0.881814	0.0125608
1421756_PM_a_at	Gpr19	16.6252	13.8496	17.0569	14.7872	14.0059	13.1096	13.5794	14.0512	10.8973	10.967	0.820238	0.0194737	0.857117	0.0953136	0.759359	0.0125752
1419047_PM_at	Pcnx	186.284	178.259	165.307	195.834	197.989	174.974	201.677	174.471	211.004	213.768	1.05654	0.348074	1.04015	0.549673	1.07859	0.0125833
1418257_PM_at	Slc12a7	506.515	621.324	564.052	691.263	658.219	436.582	452.403	473.716	529.244	522.267	0.79379	0.0106972	0.805431	0.034544	0.779196	0.0126039
1442241_PM_at	NA	16.9373	22.1623	21.6618	13.3695	13.0817	19.8056	19.5447	24.7493	19.4426	21.0027	1.19874	0.152116	1.05494	0.6637	1.52905	0.0126091
1426701_PM_at	NA	43.8926	50.8082	49.3501	43.8387	44.1558	49.7084	45.2186	49.8458	48.8402	47.8997	1.0408	0.307402	1.00501	0.930609	1.09939	0.0126362
1419936_PM_at	NA	5.77687	6.76829	5.78551	6.7787	7.08785	5.33935	5.01005	6.21687	5.50592	5.3633	0.852107	0.0230744	0.903746	0.294416	0.783844	0.0126574
1439513_PM_at	Pnrc1	5.89821	5.90068	6.12483	5.76642	5.73394	5.94511	5.66919	6.03859	6.35421	6.23478	1.02779	0.268052	0.98489	0.537259	1.09466	0.0126798
1431450_PM_at	4930444P10Rik	4.75694	5.34744	5.60775	4.86219	4.93646	5.15181	5.70967	5.16494	5.44435	5.55949	1.05956	0.157616	1.02	0.753656	1.123	0.0126804
1445720_PM_at	Sltm	13.877	16.0768	14.5052	18.8533	18.1205	17.0628	16.2615	21.8438	15.0218	14.624	1.04152	0.687504	1.24087	0.127604	0.801805	0.012702
1431796_PM_at	2810430I11Rik	7.14599	7.44665	6.46024	7.38125	7.47534	5.85279	7.86955	5.59507	6.00421	6.2813	0.880072	0.0890805	0.917566	0.497431	0.82694	0.0127078
1450597_PM_at	Olfr870	7.14599	8.28084	6.73323	8.77042	8.46835	6.12505	7.41493	6.96451	6.31391	6.68959	0.850482	0.0333033	0.92529	0.407912	0.754317	0.0127085
1456067_PM_at	Gli3	15.2739	13.1693	12.4376	13.2553	12.9503	13.1763	17.3285	12.0387	11.7122	11.7691	0.984174	0.860474	1.04067	0.775747	0.89604	0.0127167
1440143_PM_at	Pigz	11.3925	12.7888	10.747	16.1163	15.7801	11.7467	11.7258	11.1468	11.8065	12.5915	0.883167	0.204403	0.991153	0.878782	0.764916	0.0127221
1418238_PM_at	Ivd	620.627	712.698	704.634	1043	1042.69	701.611	663.187	674.012	772.171	827.575	0.882362	0.340721	1.00042	0.993259	0.767008	0.0127509
1447701_PM_x_at	Idh3a	29.2657	30.3848	31.3021	36.536	36.968	31.2313	31.7555	29.1409	28.6081	30.2248	0.917937	0.154693	1.01292	0.713129	0.800404	0.0127612
1438659_PM_x_at	Chchd6	52.9628	43.5701	43.386	56.6973	55.8955	49.2978	39.9922	39.5123	51.9747	51.272	0.918963	0.338959	0.920549	0.455394	0.916992	0.0127645
1416478_PM_a_at	Mdh2	5984.07	5758.33	5745.63	5936.8	6171.54	5522.63	5513.53	5473.91	5013.86	5031.45	0.897251	0.00267057	0.944078	0.0144628	0.829619	0.0127705
1449260_PM_at	Rab3d	5.28416	6.17712	6.46762	5.95671	5.90285	6.52528	6.45431	6.35831	6.31186	6.39176	1.07564	0.0534368	1.07859	0.261294	1.07117	0.0127835
1430223_PM_at	4930442P07Rik	9.82282	10.9949	9.82562	11.4811	11.7912	9.4269	8.89008	9.9384	8.27125	8.89582	0.842473	0.00924935	0.922072	0.182292	0.737662	0.0127955
1420763_PM_at	Klk4	6.15931	5.77542	6.1963	4.92859	5.00196	5.43313	4.86824	4.9641	5.32893	5.3791	0.92559	0.19861	0.841953	0.0123069	1.07829	0.0128168
1436440_PM_at	Slc25a12	40.6615	42.0709	43.9307	48.7084	49.9007	31.7055	32.4329	37.2708	30.7691	26.1468	0.702817	0.000764037	0.800621	0.0132919	0.577188	0.0128563
1419022_PM_a_at	NA	542.094	487.649	496.99	550.386	550.307	502.917	533.007	440.714	452.428	472.554	0.914059	0.071369	0.967188	0.628876	0.840364	0.0128671
1418863_PM_at	Gata4	92.5298	74.3087	87.3344	96.2166	99.1503	90.9359	94.3763	98.2656	111.308	110.536	1.12431	0.101851	1.11569	0.167348	1.13553	0.0128745
1423454_PM_a_at	Sema6c	8.93484	9.15707	9.17353	8.4164	8.47139	8.4338	9.1126	9.74078	7.75169	7.58222	0.9653	0.504936	1.0008	0.985887	0.907988	0.0128935
1458915_PM_at	C77949	7.12401	5.62446	6.94765	6.65725	6.65872	6.3081	6.99823	7.24574	6.7813	6.81324	1.03437	0.474664	1.04346	0.631381	1.02092	0.0129186
1454630_PM_at	Samd14	8.44996	8.39162	8.84737	8.11811	8.08028	7.85926	8.77515	7.63908	8.27125	8.28816	0.974827	0.404914	0.9449	0.278034	1.02229	0.0129234
1439979_PM_at	Zfp398	11.4092	11.3818	12.76	10.7849	11.2109	9.93769	10.392	11.0604	8.60334	8.89541	0.84955	0.015616	0.88296	0.0683526	0.79555	0.0129345
1417902_PM_at	Slc19a2	65.1201	70.008	79.1709	74.975	81.3001	70.1605	78.6512	75.9616	105.949	105.512	1.17718	0.148926	1.04888	0.508981	1.35313	0.0129438
1439442_PM_x_at	Yars2	79.4043	72.8865	51.0628	80.2395	77.8455	64.8338	58.0677	51.6178	63.2182	65.5823	0.839201	0.0909808	0.858206	0.363482	0.814755	0.0129442
1420580_PM_at	4930429B21Rik	8.40653	8.46037	8.18906	9.56524	10.0488	7.6103	7.65697	7.19252	7.20396	7.49576	0.831868	0.00424534	0.896386	0.00693396	0.74945	0.0129513
1451307_PM_at	Mrpl14	545.804	509.453	532.582	639.781	615.086	462.045	447.873	491.765	502.413	514.262	0.850724	0.0161988	0.882761	0.0206963	0.810185	0.0129663
1441506_PM_at	Dcn	17.0474	15.5732	18.0074	23.2762	24.2022	20.8692	19.7545	13.5147	27.7473	27.7811	1.11783	0.49046	1.06934	0.650774	1.16955	0.0129937
1426351_PM_at	Hspd1	1925.5	2273	2224.66	2237.91	2328.44	1769.54	2061.94	1821.59	1808.92	1733.28	0.836732	0.00431086	0.880108	0.143089	0.775718	0.0130091
1424989_PM_at	Orai1	15.9632	18.4439	17.9225	15.9708	15.6346	16.1087	19.1581	18.2347	19.5703	20.4838	1.11462	0.0756399	1.02239	0.756639	1.26732	0.0130158
1419254_PM_at	Mthfd2	11.0678	12.6022	11.2525	10.8857	12.6648	11.8243	16.4646	11.053	23.3566	21.6394	1.44234	0.074452	1.12655	0.449172	1.91062	0.0130346
1450286_PM_at	Npr3	9.67253	10.2142	8.55554	9.67375	9.5545	7.96218	12.34	8.45022	9.00876	8.91743	0.979192	0.814843	1.0109	0.947264	0.932284	0.0130486
1448460_PM_at	Acvr1	97.3454	80.6177	87.5095	85.3777	83.2348	102.059	93.7884	69.5426	74.9753	75.0522	0.956995	0.603314	0.999688	0.998101	0.889777	0.0130521
1437303_PM_at	Il6st	97.7451	66.1612	79.7268	52.8929	23.5434	299.708	222.356	237.077	258.006	221.872	3.8711	1.18184e-05	3.11592	0.00249687	6.27815	0.013054
1449362_PM_a_at	Mink1	36.2387	44.8624	42.4134	41.4706	42.6025	32.3093	34.2434	36.1479	37.1539	36.936	0.851643	0.00678563	0.831487	0.068031	0.881256	0.0130699
1450019_PM_at	Cx3cr1	5.7187	7.2339	5.4516	5.24903	5.20339	5.68892	5.72857	6.46427	5.47171	5.44381	0.997944	0.978143	0.971614	0.789296	1.04431	0.0130806
1438393_PM_at	NA	7.5395	7.13707	6.45182	7.68294	7.39782	6.27464	7.63648	7.81898	6.26601	6.14962	0.943014	0.362978	1.02848	0.747549	0.823276	0.0130902
1442186_PM_at	Atxn7	30.0391	25.5293	26.9696	38.0026	39.0311	27.2102	22.9885	24.3086	27.5122	29.5766	0.824684	0.102639	0.902704	0.215913	0.741089	0.0131102
1447806_PM_s_at	Srpk3	399.58	504.186	448.385	488.101	494.011	318.247	417.931	391.316	415.479	430.12	0.845274	0.0320105	0.833852	0.152421	0.861	0.0131136
1425509_PM_at	Mark1	8.70919	7.62124	8.9394	8.87951	9.13329	7.96485	8.03936	7.95964	7.2859	7.55147	0.896461	0.0187321	0.948318	0.345368	0.823712	0.0131192
1423737_PM_at	Ndufs3	3564.52	3600.65	3578.23	3805.05	3901.19	3600.95	3364.27	3472.36	3440.37	3427.45	0.93798	0.0199409	0.971535	0.214794	0.891202	0.0131223
1448417_PM_at	Ninj1	74.6632	74.7933	84.177	110.413	117.274	94.1491	106.039	95.082	145.482	149.054	1.27852	0.128351	1.26382	0.0142434	1.29361	0.0131237
1437830_PM_x_at	Zbed3	6.82617	6.71874	6.26529	6.67483	6.67091	7.00195	6.88422	6.68833	6.39252	6.31923	1.00393	0.877768	1.03858	0.260823	0.952495	0.0131383
1432188_PM_s_at	Nup43	30.0637	31.9417	31.206	41.6501	40.5494	29.1005	27.3472	30.9793	35.7719	35.0425	0.902119	0.281776	0.937943	0.178316	0.861495	0.0131853
1430737_PM_at	Zfp773	7.79027	6.93653	7.65302	8.26196	8.53716	7.53451	7.74082	7.26391	7.21802	7.20618	0.943452	0.171533	1.00712	0.867364	0.858628	0.0131869
1421242_PM_at	Rnf144a	15.5092	12.2064	13.521	13.9268	13.7053	11.4131	15.6556	16.9834	11.8892	11.4422	0.978436	0.824297	1.06828	0.652986	0.844359	0.0131892
1418252_PM_at	Padi2	10.1269	8.5169	10.2404	11.7329	12.0749	9.47007	9.15691	10.3953	8.81873	8.09601	0.871804	0.10597	1.00478	0.948453	0.710472	0.0131895
1452242_PM_at	Cep55	22.7286	16.3044	17.5796	12.2446	12.9264	17.5272	24.5897	28.1468	9.65364	9.64305	1.09509	0.722261	1.24113	0.284713	0.766623	0.0132083
1446059_PM_at	NA	8.64362	9.02042	7.9133	8.13554	8.10694	8.39439	9.08168	8.15596	9.10111	9.35679	1.05428	0.177756	1.00214	0.968019	1.1364	0.0132193
1431262_PM_at	NA	12.2141	11.3963	11.207	14.6789	14.6504	13.3409	13.5714	12.5795	13.3036	12.9468	1.02487	0.695972	1.13426	0.0223664	0.895022	0.013247
1459591_PM_at	NA	5.14052	5.80334	5.38715	4.92459	5.21323	5.47768	5.65415	5.72964	6.42894	6.33009	1.11907	0.0310112	1.03248	0.441785	1.25856	0.0132786
1441547_PM_at	NA	53.7833	50.0438	40.1215	37.5989	38.5915	54.7055	41.2655	48.6681	42.9896	42.5446	1.04558	0.641343	1.0048	0.969358	1.12264	0.0132841
1444816_PM_at	Olfr75-ps1	5.32366	5.0729	4.78369	5.52334	5.46539	4.91818	4.85188	4.66594	4.92488	5.03035	0.932067	0.0446117	0.950973	0.225576	0.905949	0.0132887
1421179_PM_at	Ttyh2	5.14268	6.05337	5.75782	6.04676	6.10345	5.99702	6.04459	6.08824	6.6887	6.57237	1.07857	0.0838182	1.06936	0.219523	1.09143	0.0133011
1429956_PM_at	Tbata	5.88097	6.95734	6.407	6.39843	6.22804	6.05338	6.10829	6.20304	5.57484	5.58633	0.926395	0.0656435	0.954243	0.402536	0.88395	0.0133125
1429116_PM_at	Slc17a5	55.6076	55.4878	52.5797	46.5542	43.7726	60.2688	43.1633	62.9515	57.0254	57.2308	1.10487	0.238262	1.01655	0.892573	1.26492	0.0133154
1458349_PM_s_at	NA	6.58889	6.41049	5.87175	6.30986	6.34401	6.17999	5.68449	7.244	6.47423	6.48417	1.01719	0.70858	1.01258	0.883797	1.02407	0.0133628
1436027_PM_at	Osbpl11	68.3628	65.5228	73.8255	60.5852	64.0286	76.6114	70.5846	69.1853	77.4994	76.9586	1.11589	0.0266979	1.04174	0.435132	1.23949	0.0133674
1444120_PM_at	Bin1	8.50002	8.30387	10.3055	9.48867	9.36395	9.54	8.54077	9.09098	8.83547	8.75709	0.973942	0.566489	1.0023	0.977702	0.933163	0.013393
1432343_PM_at	4930419G24Rik	8.57771	9.02612	11.2638	9.41052	9.23245	7.34956	8.76123	6.95061	8.54625	8.56678	0.845588	0.0379295	0.798866	0.123905	0.917935	0.0134494
1416366_PM_at	Ndufc2	2604.47	2593.31	2543.3	2525.96	2601.32	2375	2226.15	2161.67	2064.34	2141.64	0.852385	0.000117924	0.873628	0.00777462	0.820314	0.0134544
1436110_PM_at	Homer2	10.095	8.49959	9.28908	10.9166	11.3147	6.42126	8.54094	8.12429	7.63289	8.25992	0.777799	0.00815042	0.827957	0.114716	0.714887	0.0134549
1457352_PM_x_at	Svopl	4.97752	4.92467	5.046	4.52746	4.59258	4.87238	4.82401	4.98974	5.12241	5.02156	1.03165	0.234561	0.982469	0.222	1.11227	0.0134694
1428572_PM_at	NA	35.2734	46.219	39.783	21.2744	21.6598	35.262	43.9477	42.7325	14.6732	16.052	0.929711	0.782249	1.0055	0.960134	0.715636	0.0134739
1443977_PM_at	E130014H10Rik	7.44732	7.26708	6.89702	7.56205	7.67728	7.82794	7.34554	6.27202	6.69633	6.48417	0.939628	0.200728	0.992323	0.915146	0.864901	0.0134745
1418529_PM_at	Osgep	204.358	211.285	204.442	231.497	241.4	192.704	206.005	194.922	194.227	194.323	0.898626	0.0234941	0.95734	0.134552	0.821638	0.0135085
1459700_PM_at	Lemd3	6.38288	5.55433	5.87353	6.60671	6.45126	5.67051	5.70776	6.22929	5.47588	5.25052	0.917886	0.0829281	0.988592	0.833131	0.821445	0.0135092
1435074_PM_at	Tmem106b	884.337	987.798	941.932	1160.21	1127.6	989.392	884.867	998.507	933.406	965.414	0.935261	0.28114	1.02086	0.699554	0.829973	0.0135167
1420242_PM_at	NA	5.16198	5.67966	5.26269	5.16299	5.27917	4.76378	5.27917	5.85234	5.72099	5.7584	1.0312	0.482287	0.987019	0.852758	1.09933	0.0135663
1437378_PM_x_at	Scarb1	79.4325	63.4933	66.2527	40.2758	36.4652	107.858	84.0623	69.2735	64.2059	60.1028	1.34829	0.13338	1.24867	0.230448	1.61985	0.0135765
1426245_PM_s_at	Mapre2	222.592	204.291	218.022	220.953	245.012	274.352	283.642	260.865	340.389	334.998	1.34511	0.00239133	1.26974	0.00252222	1.44944	0.0135797
1442254_PM_at	NA	19.2657	19.1951	18.9346	16.9458	17.7856	19.783	20.0581	19.3528	21.0571	20.9116	1.09808	0.0122574	1.03134	0.0586366	1.20838	0.0135862
1418714_PM_at	Dusp8	48.534	64.0808	55.5169	64.8933	67.6585	29.4177	43.9063	39.6852	46.5826	49.8208	0.696456	0.0064909	0.672147	0.0418515	0.727289	0.0135941
1420597_PM_a_at	Cabp2	9.24271	8.4359	9.79996	10.0987	9.92616	8.27598	9.51112	9.07559	8.27125	7.84393	0.904732	0.0675492	0.977587	0.721338	0.804757	0.0136105
1441408_PM_at	AU044856	4.86104	4.96973	5.01939	5.04583	4.91875	5.39298	4.48842	5.07811	4.38789	4.3091	0.953325	0.315435	1.00736	0.898828	0.87279	0.0136316
1438944_PM_at	1700007J24Rik	9.16538	10.3032	9.23823	10.6862	10.889	8.99842	8.80228	9.99748	9.06928	8.66293	0.9055	0.0584085	0.968347	0.592675	0.82188	0.0136774
1423020_PM_at	NA	5.40252	5.60825	5.28859	6.28359	6.0486	4.90029	6.04377	5.46962	5.12682	5.17544	0.933094	0.199744	1.00701	0.91691	0.835395	0.0136882
1437385_PM_at	Ccbe1	21.5374	30.508	24.9039	74.5882	69.3811	33.6825	22.5301	34.0272	93.9925	94.0181	1.25952	0.573117	1.17272	0.389489	1.30591	0.0136931
1458071_PM_at	NA	6.98218	5.74972	5.34649	6.66469	6.65272	5.82823	5.67482	5.75472	5.56597	5.79677	0.911603	0.115495	0.954607	0.609247	0.853225	0.0136933
1444588_PM_at	NA	4.99919	5.20987	5.54985	5.86727	5.90473	5.86207	6.02085	4.88539	6.09546	6.13456	1.0533	0.346816	1.06405	0.436458	1.03891	0.0136947
1446781_PM_at	D8Ertd54e	5.26599	5.78005	5.90474	5.45126	5.43947	5.50769	5.04323	5.77891	5.62246	5.5867	0.989134	0.73339	0.963367	0.515414	1.02924	0.0136957
1458121_PM_at	NA	14.3676	17.0996	11.9385	13.2187	13.5281	16.8594	11.6207	16.2566	14.7968	14.9778	1.06213	0.505436	1.03067	0.85182	1.1132	0.0137317
1427412_PM_s_at	Rapgef6	16.897	18.9741	17.6499	17.6912	16.9421	21.6496	19.8954	21.1152	20.4583	20.5622	1.17613	0.000195124	1.17076	0.0188811	1.18442	0.0137324
1458738_PM_at	NA	6.52506	6.04581	6.95833	7.1579	7.29951	6.02501	5.68971	6.60733	6.29081	6.43851	0.913636	0.0693449	0.938188	0.344729	0.88047	0.0137324
1418965_PM_at	Nosip	31.046	39.1668	32.6373	33.1039	32.9477	39.5885	41.4927	36.3108	38.1002	39.4541	1.1542	0.0130507	1.14139	0.170992	1.17415	0.013749
1436338_PM_at	NA	64.5358	67.9525	66.6655	63.8116	64.3397	57.7185	61.3694	68.9962	61.6372	61.814	0.951819	0.153139	0.944416	0.347363	0.963323	0.0137528
1444685_PM_at	NA	10.2161	9.32422	9.27327	11.1713	11.6629	9.84975	7.35501	10.3217	9.28697	9.36073	0.89402	0.155309	0.95533	0.681123	0.816656	0.0138112
1426036_PM_a_at	Pde1c	13.198	14.8205	12.6993	10.691	12.0123	16.1636	17.0033	17.0773	17.0146	16.8679	1.32648	0.000358088	1.23396	0.0107451	1.49241	0.0138481
1422355_PM_at	Taar1	6.3419	5.99983	6.99941	7.55056	7.58574	6.25881	6.64827	6.41744	6.35704	6.03207	0.919837	0.136265	0.99914	0.986779	0.818503	0.0138637
1434480_PM_at	4930402E16Rik	237.809	227.948	227.922	320.247	311.47	243.288	226.77	235.988	258.56	246.269	0.913596	0.318218	1.01783	0.516656	0.799139	0.0138726
1434194_PM_at	Mtap2	10.627	11.215	8.85053	8.41102	8.43854	9.68668	9.98965	10.0593	9.87883	10.2707	1.04928	0.455231	0.968824	0.680617	1.19585	0.013874
1424780_PM_a_at	Reep3	320.49	282.253	290.523	211.481	213.769	324.262	332.956	303.925	249.605	259.295	1.11492	0.303857	1.07599	0.192556	1.19671	0.0138746
1454817_PM_at	Utp18	52.2632	52.466	58.0785	52.5529	48.3609	52.5797	72.7566	49.8382	67.92	68.4635	1.18139	0.0857044	1.07596	0.610576	1.35149	0.0139064
1459118_PM_at	D230038C21	5.37447	5.82421	5.33458	5.24219	5.1971	5.47191	5.37236	5.45144	5.67466	5.78814	1.02914	0.281395	0.985632	0.646412	1.09804	0.0139366
1421312_PM_a_at	Kifc2	17.0548	17.3575	12.8971	17.2394	17.6204	15.4552	16.2301	18.474	12.9083	13.8036	0.935523	0.444389	1.06024	0.606104	0.766265	0.0139627
1456800_PM_a_at	Rltpr	5.84452	6.76752	5.12683	7.34852	7.81838	5.15539	5.24161	5.58191	5.52218	5.62222	0.824272	0.0493024	0.900785	0.29934	0.734784	0.0139643
1437528_PM_x_at	A730017C20Rik	5.11239	4.71783	4.36917	4.69451	4.65884	4.82526	4.71415	4.58452	5.04293	4.97238	1.0249	0.441815	0.994686	0.916629	1.07077	0.0139647
1435223_PM_at	Erlin2	77.4643	92.112	82.2825	76.5254	69.3029	88.0279	102.872	110.79	103.217	103.072	1.27734	0.00310909	1.19786	0.104676	1.41461	0.0139773
1448362_PM_at	Dnajc7	544.982	502.059	540.208	516.989	526.223	640.153	549.275	518.817	589.14	577.619	1.09297	0.0549378	1.07623	0.358321	1.11843	0.0139818
1440185_PM_x_at	Sae1	54.3792	44.6368	45.7977	55.1075	58.2825	44.5258	57.4902	42.0633	42.425	43.337	0.890155	0.191649	0.994929	0.967726	0.756345	0.0139968
1460556_PM_at	Micall1	267.783	290.938	321.256	228.593	224.95	241.638	370.186	280.384	291.518	308.671	1.11914	0.288337	1.0139	0.925754	1.32334	0.0139995
1428366_PM_at	1600027N09Rik	123.492	121.709	116.112	141.024	137.035	123.655	116.372	128.28	158.612	156.634	1.0691	0.40088	1.01936	0.6015	1.13374	0.0140379
1424951_PM_at	Baiap2l1	52.8729	44.7945	42.8832	59.2144	59.4884	54.8252	56.3449	48.1088	72.5924	76.185	1.18824	0.168858	1.13325	0.191104	1.25336	0.0140514
1416912_PM_at	Akirin1	268.583	283.161	309.614	309.023	310.556	276.103	324.072	301.186	364.522	379.341	1.11094	0.157434	1.04644	0.507302	1.2006	0.014065
1427060_PM_at	Mapk3	245.155	251.613	238.632	208.952	212.008	247.229	229.2	221.022	197.343	197.846	0.944896	0.35364	0.948397	0.2153	0.93878	0.0141282
1459967_PM_at	NA	11.0257	9.51186	7.85087	9.16276	9.0997	10.3844	8.65415	8.36898	7.80525	7.44865	0.914482	0.299629	0.965447	0.783395	0.83526	0.0141814
1428992_PM_at	Unc13d	6.85458	6.8283	10.2436	7.79398	7.69836	6.00064	7.54129	6.86977	7.3077	7.34166	0.889449	0.237135	0.853099	0.390787	0.945587	0.0141832
1420979_PM_at	Pak1	8.49928	8.20518	8.87101	7.56707	7.42583	8.61091	7.87548	9.83749	8.29038	8.44564	1.06142	0.278723	1.02926	0.700684	1.11626	0.0141902
1458606_PM_at	NA	9.95537	8.76592	8.69042	7.81944	7.88277	7.70267	9.71806	8.22443	9.12599	8.85856	1.01196	0.84834	0.935555	0.464951	1.14535	0.0141917
1433385_PM_at	4933428C20Rik	7.50905	7.2796	7.72821	7.50924	7.51687	7.64396	7.92755	6.08235	8.31011	8.13891	1.01491	0.789962	0.961673	0.65035	1.0947	0.0141969
1439684_PM_at	4930570G19Rik	4.18872	4.09699	4.55384	4.36852	4.32051	4.35956	4.11202	4.36852	3.91777	3.99763	0.964091	0.237444	1.00004	0.999162	0.910965	0.0141988
1448032_PM_at	Azi2	57.6804	64.791	62.447	71.4336	71.4966	67.9696	56.4101	66.7555	47.5035	52.6575	0.888509	0.165554	1.03362	0.649282	0.700769	0.0142148
1435299_PM_at	Cdk7	35.9899	45.6204	38.3997	41.0304	40.954	35.6634	38.4355	32.1238	33.1068	30.9387	0.842935	0.0162302	0.885115	0.250377	0.78119	0.0143122
1429850_PM_x_at	Alkbh4	45.1034	41.5719	48.9787	46.1254	45.2776	37.3727	39.9671	37.2559	37.4699	39.057	0.841738	0.000568469	0.844765	0.0386859	0.837247	0.0143168
1445407_PM_at	NA	5.77761	5.55648	5.50204	5.50738	5.60489	5.03519	5.10671	5.31324	5.10143	5.14102	0.919465	0.000179973	0.917975	0.0177854	0.921724	0.0143261
1435433_PM_at	Agap1	38.0531	47.8919	46.5545	46.8953	45.2112	48.6034	36.3282	51.4692	35.4931	37.1418	0.930677	0.440044	1.02944	0.826947	0.788596	0.0143356
1455605_PM_at	Rufy3	43.6565	53.1853	44.9273	56.1627	59.9984	57.5174	63.2012	43.1747	79.7049	83.9953	1.27009	0.1238	1.15606	0.330602	1.40925	0.0143408
1426308_PM_at	Mbd3l1	6.32114	5.74078	5.852	5.89096	5.83418	5.80056	5.62032	5.89318	6.10016	6.1193	0.996439	0.882336	0.966514	0.363237	1.04216	0.014375
1419730_PM_at	Ahcyl2	11.7395	13.7074	15.0746	16.464	15.7342	11.384	14.3606	13.0107	12.9468	13.1018	0.891145	0.137599	0.956412	0.672987	0.809007	0.0144022
1443882_PM_at	NA	32.9218	34.5501	38.5825	28.631	30.3487	43.2837	38.6625	40.443	40.4842	42.8968	1.24683	0.0029023	1.15402	0.0648523	1.41372	0.0144127
1445283_PM_at	NA	5.02299	4.31991	4.69027	4.51865	4.53111	4.77368	4.28562	4.56087	4.81555	4.75374	1.00462	0.892779	0.97057	0.607521	1.05741	0.0144145
1454862_PM_at	Phldb2	158.196	146.099	161.008	95.9716	86.8477	145.705	132.95	144.37	136.08	131.36	1.06533	0.613957	0.909139	0.0822644	1.46287	0.0144181
1446352_PM_at	NA	7.55315	6.56724	5.77528	7.41981	7.09716	5.05871	6.69944	6.00574	5.65643	5.83257	0.850063	0.0393218	0.892852	0.3677	0.791419	0.0144207
1427340_PM_at	Rgs6	8.0039	7.00308	8.32437	6.86527	6.56781	7.91441	9.08681	7.48977	8.23794	8.50933	1.12169	0.0742628	1.0497	0.567737	1.24672	0.0144424
1460292_PM_a_at	Smarca1	5.97044	6.69555	6.241	6.22097	6.24309	6.54317	5.80089	6.36151	7.9138	8.3786	1.11561	0.187418	0.989347	0.837934	1.30715	0.0144542
1444198_PM_at	NA	7.12311	10.4654	7.20945	7.05015	7.11143	6.5528	7.10529	7.01593	8.39695	8.75543	0.970916	0.782452	0.8337	0.284474	1.21119	0.0144665
1418013_PM_at	Cml1	10.367	9.98851	10.8758	11.2243	11.3766	11.3839	11.5216	10.8002	12.2828	12.1243	1.07952	0.0510843	1.07923	0.0718015	1.07992	0.0144908
1453544_PM_at	NA	5.39377	5.39377	5.69924	6.56472	6.39907	6.05338	6.40619	6.1428	5.72901	5.78862	1.02273	0.643106	1.12832	0.00864682	0.888445	0.0144982
1424373_PM_at	Armcx3	220.312	233.704	231.365	131.962	119.777	234.561	270.837	271.361	175.533	177.139	1.20521	0.27842	1.13332	0.0769672	1.40094	0.0145058
1447355_PM_at	Acsl1	4.75906	4.72594	4.93818	4.54202	4.63418	4.37612	4.41057	4.77196	4.98983	4.96663	0.996429	0.912043	0.940059	0.113626	1.08503	0.0145128
1426624_PM_a_at	Ypel3	184.629	190.543	214.64	175.98	177.283	259.212	186.492	226.052	187.193	185.25	1.10723	0.251034	1.13893	0.299525	1.05429	0.0145546
1429237_PM_at	Stx16	118.925	120.062	131.402	107.411	110.18	114.607	100.126	112.109	97.4947	96.8665	0.886432	0.0463392	0.882431	0.0723936	0.893241	0.0146216
1435405_PM_at	Setd4	5.9426	6.78426	5.484	4.61337	4.85403	5.34043	6.04674	6.84304	6.10871	5.91004	1.09288	0.294319	1.00106	0.991623	1.26949	0.0146334
1451444_PM_s_at	Heatr6	11.3739	7.63634	10.644	11.4729	11.0159	10.0235	11.4966	8.6752	9.08921	9.29678	0.931692	0.435901	1.01825	0.904002	0.81756	0.0146381
1424242_PM_at	Bphl	374.9	402.606	455.302	462.422	480.006	365.781	369.085	443.662	393.329	398.805	0.905953	0.129998	0.95597	0.629406	0.840525	0.0146854
1427099_PM_at	Maz	26.0347	22.59	23.7958	29.3051	27.8808	23.2349	25.4937	24.0872	22.5151	22.8069	0.911511	0.128753	1.00546	0.918212	0.792537	0.0146872
1422807_PM_at	NA	160.226	152.125	175.495	163.557	164.567	190.262	164.213	175.882	180.161	184.532	1.09692	0.0258905	1.08714	0.236432	1.11145	0.0147225
1424005_PM_at	B230219D22Rik	578.822	647.442	619.351	534.396	526.593	634.355	624.962	706.373	580.491	591.687	1.07957	0.189302	1.06506	0.285902	1.1048	0.0147324
1427975_PM_at	Rasl10a	8.96181	9.2919	8.37087	15.5298	15.207	8.98665	10.8583	9.53586	11.7338	10.7746	0.904602	0.531278	1.10352	0.210919	0.732294	0.0147922
1422198_PM_a_at	Shmt1	11.4852	10.0748	12.3418	16.0155	18.6157	13.7658	12.708	13.3368	27.8245	28.3131	1.40003	0.203089	1.17429	0.0539488	1.62101	0.0147991
1448753_PM_at	Srp9	216.475	235.403	224.232	241.197	240.21	169.891	169.672	193.008	173.204	154.294	0.743029	6.3867e-05	0.7877	0.00728206	0.680292	0.0148014
1447755_PM_at	NA	5.58585	5.88094	6.63096	6.18058	6.37272	5.83969	6.17362	7.11188	5.3	5.41856	0.973662	0.676722	1.05677	0.52447	0.853844	0.0148072
1435956_PM_at	Frmd5	230.175	213.966	249.016	301.809	314.484	140.411	367.987	210.502	436.661	470.081	1.24147	0.374372	1.03714	0.905738	1.47128	0.0148086
1420213_PM_x_at	NA	4.26702	5.56557	4.51421	4.79414	4.67588	4.38479	4.521	4.64372	4.23445	4.25719	0.925444	0.165368	0.944427	0.547579	0.896686	0.0148155
1452782_PM_a_at	Txn2	803.732	854.986	828.609	880.5	905.788	757.984	795.211	839.484	777.143	787.443	0.925976	0.0232187	0.961948	0.320105	0.875886	0.014832
1418678_PM_at	Has2	5.67303	6.53351	5.84351	6.96503	6.81466	5.70361	5.70925	6.08268	5.71945	5.93391	0.915776	0.082377	0.969279	0.560386	0.845692	0.0148366
1419335_PM_at	4930441O14Rik	7.03898	6.74753	5.94996	6.3347	6.39907	6.79131	6.36946	6.95755	7.20115	7.42544	1.07005	0.117231	1.01935	0.747876	1.14865	0.0148591
1421738_PM_at	Gabra2	5.94875	6.09046	5.65991	5.70525	5.69855	5.5314	5.16956	5.12842	5.33917	5.41856	0.913554	0.00218019	0.894359	0.0258078	0.943345	0.0148698
1436324_PM_at	Stard9	60.8022	65.8321	53.4168	40.8272	41.6838	64.28	59.8533	59.2239	50.5209	48.6523	1.07605	0.511932	1.01836	0.793609	1.20194	0.0148809
1460165_PM_at	Ppp1ca	1498.93	1441.5	1452.87	1281.71	1287.74	1528.11	1562.02	1578.08	1382.89	1362.09	1.06469	0.198503	1.06258	0.0161472	1.06831	0.0148826
1450004_PM_at	Tslp	13.5524	16.7086	14.4965	12.1376	11.7281	16.3702	16.3258	14.8882	17.0443	18.4149	1.21013	0.026493	1.06315	0.422056	1.48578	0.0148849
1441033_PM_at	Tmtc2	23.8359	19.8692	22.713	21.7824	21.8094	19.3528	18.2907	20.9249	26.2669	27.5259	1.02137	0.817834	0.881814	0.1364	1.23401	0.0149003
1451051_PM_a_at	Scyl1	61.7336	58.2335	65.3671	69.2651	69.2651	67.8518	55.9588	63.9685	62.1242	63.6947	0.968301	0.498325	1.01319	0.850779	0.908242	0.0149229
1427522_PM_at	Arhgap20	92.7894	110.78	101.082	135.422	148.415	86.3188	82.9174	85.9642	87.6822	89.7125	0.735096	0.0182932	0.837682	0.0360631	0.624988	0.0149235
1437121_PM_at	Dennd1c	6.57794	6.47772	5.93966	6.43298	6.49175	7.90552	5.61919	5.44801	5.21699	5.48535	0.929668	0.404035	0.998811	0.993084	0.828051	0.0149388
1439009_PM_at	Gnl3l	106.219	120.431	111.094	123.368	120.126	124.761	135.912	118.007	142.897	139.368	1.13713	0.0230797	1.12121	0.110651	1.15923	0.0149409
1429170_PM_a_at	Mtf1	19.1319	15.6012	18.4415	15.4487	15.6901	18.9466	26.3175	21.7188	22.0468	23.8564	1.33889	0.00439812	1.25968	0.128257	1.47415	0.0149469
1435740_PM_at	Gm10397	415.896	378.775	440.914	323.746	335.581	430.943	416.262	420.989	377.31	379.775	1.0688	0.329122	1.02639	0.5896	1.14827	0.01495
1457825_PM_x_at	Tcn2	148.132	138.55	158.682	166.593	155.271	140.292	142.283	140.642	115.301	115.015	0.851812	0.0210644	0.950274	0.275276	0.715571	0.0149598
1449884_PM_at	Efcab2	81.6437	83.6064	86.4382	121.832	129.634	87.8338	89.6507	58.296	94.2603	92.4433	0.83967	0.225958	0.936795	0.632447	0.74246	0.0149601
1451109_PM_a_at	Nedd4	271.742	273.676	261.169	254.479	256.587	211.467	212.367	230.531	200.868	185.592	0.789908	0.000165371	0.811276	0.00228134	0.756184	0.0149719
1425233_PM_at	2210407C18Rik	274.59	368.836	259.11	70.2307	58.9798	123.462	124.95	206.904	17.5512	19.4681	0.477186	0.165528	0.504485	0.0275738	0.286505	0.0149822
1419835_PM_s_at	Plec	619.442	650.555	640.593	700.373	702.422	543.232	579.35	555.332	491.409	537.677	0.816989	0.000560626	0.878218	0.00522958	0.733597	0.0150132
1432271_PM_a_at	Dcun1d5	348.927	386.562	322.345	399.796	385.25	394.098	317.593	308.772	334.003	330.625	0.91438	0.166172	0.964673	0.724038	0.846611	0.0150322
1415911_PM_at	Impact	107.794	127.271	122.272	199.226	210.362	99.9963	107.849	103.074	150.734	141.332	0.786239	0.205257	0.870104	0.069151	0.713073	0.015033
1434135_PM_at	B3galnt2	81.6412	88.5105	89.4476	114.012	120.517	76.4325	73.8625	68.5067	83.4032	87.8171	0.789313	0.0389663	0.842843	0.0160086	0.730061	0.0150704
1427035_PM_at	Slc39a14	175.948	192.93	157.106	178.684	187.337	123.996	164.232	125.878	140.707	145.543	0.785148	0.00387835	0.787296	0.0893111	0.78206	0.0150941
1450383_PM_at	Ldlr	9.44178	9.21095	9.10338	10.3827	10.9489	8.11027	9.04311	10.1391	8.37268	8.40013	0.897684	0.0865312	0.983297	0.807819	0.786287	0.0151112
1419408_PM_at	Six6	4.80239	4.5552	5.04026	5.41703	5.1572	4.55118	4.65046	4.82202	4.16075	4.23725	0.897869	0.0298934	0.97401	0.48132	0.794195	0.0151402
1448987_PM_at	Acadl	5363.54	5283.86	5543.64	6130.92	5994.06	5798.2	5589.65	5315.21	5421.02	5486.25	0.975078	0.475655	1.03162	0.345073	0.899571	0.0151489
1448149_PM_at	Ctnna1	2809.09	2847.19	2660.13	2516.84	2479.89	2957.28	2983.98	2988.78	2817.08	2898.62	1.1001	0.0109737	1.07379	0.0241827	1.14389	0.0151534
1433333_PM_at	C030004M13Rik	8.83581	8.69796	9.48229	10.992	10.8089	7.7215	8.03966	8.70126	8.06508	7.28267	0.815499	0.00998008	0.905477	0.0865753	0.703996	0.0151541
1450451_PM_at	Spock2	7.18052	7.6343	6.72296	9.24845	8.81988	6.49725	7.25914	6.09952	5.85205	6.43114	0.811468	0.0239209	0.921911	0.262344	0.679819	0.0151563
1424980_PM_s_at	Aph1a	124.66	131.031	123.355	139.66	145.875	106.838	123.893	115.943	117.516	115.451	0.872188	0.0106236	0.914593	0.119695	0.815895	0.0151671
1415981_PM_at	Herpud2	259.263	246.323	266.454	272.496	270.222	297.014	282.787	275.566	302.669	311.242	1.11753	0.00492539	1.10793	0.0322651	1.13118	0.0151698
1459101_PM_at	C78760	7.43723	5.99795	7.37128	7.57739	7.29858	8.9074	6.82907	6.84285	5.09594	5.54452	0.930984	0.515153	1.08521	0.518075	0.715278	0.0151964
1424685_PM_at	Exosc4	182.205	173.797	172.575	215.468	209.012	174.938	168.01	141.188	181.917	176.874	0.884445	0.0932075	0.915922	0.239442	0.845248	0.0151993
1416726_PM_s_at	Ube2s	840.767	907.122	812.777	622.757	611.8	913.31	907.211	860.547	792.688	755.175	1.11428	0.235202	1.04702	0.285251	1.25378	0.0152043
1420173_PM_at	D11Ertd326e	7.093	7.23554	6.5419	8.33143	8.46806	7.05432	7.14669	5.91727	7.27939	6.99533	0.91301	0.179853	0.963961	0.605839	0.849712	0.0152321
1459835_PM_s_at	NA	126.708	124.462	103.353	120.917	122.48	118.63	137.687	109.584	139.995	136.207	1.07389	0.263412	1.03209	0.75051	1.13478	0.0152451
1436101_PM_at	NA	19.8287	15.7707	22.8081	17.4899	19.0667	21.185	22.1403	18.5122	24.7779	25.4317	1.17989	0.0827347	1.05873	0.646644	1.37348	0.0152732
1418321_PM_at	Dci	2619.55	2789.14	2590.13	3170.82	3249.71	2494.03	2468.49	2690.66	2572.33	2693.38	0.895941	0.073854	0.956789	0.286064	0.820136	0.015296
1443937_PM_at	NA	7.24284	8.1452	8.97295	8.56317	8.48197	7.84508	6.32436	8.6122	9.2445	9.43199	1.00126	0.987342	0.935169	0.563761	1.09571	0.0153261
1422375_PM_a_at	Art1	638.706	531.579	596.605	695.816	724.272	552.279	419.567	508.285	543.559	569.443	0.813665	0.0261714	0.837704	0.128163	0.783756	0.0153311
1446646_PM_at	NA	5.76836	5.77694	5.04106	5.48535	5.51237	4.46803	5.46292	5.6068	5.0627	5.15647	0.93376	0.164002	0.936779	0.464976	0.929208	0.0153516
1451241_PM_at	Lamb1	71.0834	57.1859	77.3192	36.1149	36.2315	76.3112	91.6858	87.3857	46.8302	49.8826	1.26683	0.276205	1.2422	0.091579	1.3368	0.0153541
1436275_PM_at	Kcnip2	635.204	601.914	648.28	532.555	520.877	620.54	587.879	569.301	600.554	588.236	1.00942	0.84515	0.942889	0.152799	1.12849	0.0153638
1435385_PM_at	Tshz2	72.24	73.4285	65.0377	60.2286	56.8067	84.7992	75.8871	88.8266	77.7972	74.9142	1.22726	0.00791636	1.18417	0.0492825	1.30483	0.0153689
1450335_PM_at	Prf1	14.4204	14.0744	17.388	15.894	15.7342	17.3648	15.7634	13.7165	17.3639	17.7742	1.05769	0.3775	1.02096	0.840173	1.11098	0.0153752
1416737_PM_at	Gys1	257.028	266.781	284.517	320.472	313.899	235.607	219.009	263.032	232.032	249.981	0.83154	0.0106122	0.88782	0.116751	0.759828	0.0153773
1444627_PM_at	NA	4.86928	5.0543	5.48666	5.32655	5.19533	5.20242	4.75781	4.5786	4.57228	4.66574	0.916889	0.0260594	0.943454	0.327274	0.877982	0.0153825
1421817_PM_at	Gsr	29.3335	36.7371	40.3444	36.5264	37.5942	34.7712	38.499	32.8329	43.7086	42.6117	1.06585	0.420314	0.997069	0.978593	1.16459	0.0153829
1445014_PM_at	AU019157	5.23396	4.60188	5.83043	5.148	5.18717	4.51249	4.63005	4.64892	4.78525	4.86219	0.901446	0.0364431	0.880329	0.155152	0.933456	0.0153982
1419738_PM_a_at	Tpm2	252.574	286.564	252.612	191.21	191.406	255.362	304.393	262.669	231.1	222.213	1.08632	0.417318	1.03874	0.619241	1.18477	0.0154439
1416509_PM_at	Tm9sf3	315.012	325.802	316.825	270.83	270.137	258.472	307.4	276.741	243.756	236.092	0.882461	0.0800149	0.879885	0.0590714	0.887021	0.0154853
1420830_PM_x_at	Ywhaq	545.369	576.253	506.864	431.871	427.412	531.718	579.088	648.034	482.763	471.62	1.09063	0.337001	1.08005	0.330732	1.11067	0.015558
1449709_PM_s_at	Ate1	105.777	103.557	101.712	96.8078	99.0444	107.855	89.288	100.105	127.445	121.171	1.07687	0.304188	0.955643	0.45093	1.26941	0.0155619
1423572_PM_at	Bcl2l2	192.943	208.481	183.403	189.565	185.079	198.995	205.892	203.205	225.006	217.679	1.09516	0.0242462	1.03978	0.364026	1.18161	0.0155718
1444589_PM_at	Gm4944	23.849	17.911	19.8332	23.0772	23.9554	27.0139	23.1359	24.3941	31.2852	29.75	1.24813	0.0251763	1.21026	0.107684	1.29772	0.0155821
1436094_PM_at	Vgf	5.68111	7.12788	6.0367	7.51373	7.16506	5.04539	6.50662	6.85353	5.97107	5.91385	0.903533	0.20649	0.976645	0.845219	0.809666	0.0156196
1421800_PM_at	Phxr1	8.6957	10.0415	11.9743	9.75417	9.51721	10.1878	11.6175	12.3531	8.69154	8.70406	1.03143	0.741954	1.11223	0.372155	0.902665	0.0156283
1426901_PM_s_at	Camta2	92.5974	82.9382	109.688	87.4436	93.3246	101.143	112.225	85.3361	125.377	119.742	1.16702	0.102505	1.04726	0.705001	1.35599	0.0156441
1450917_PM_at	Myom2	1315.46	956.239	1106.32	1235.48	991.549	1792.35	1376.94	1483.86	2075.02	2133.04	1.58094	0.00452346	1.37748	0.0589209	1.88954	0.0156447
1454677_PM_at	Timp2	524.661	542.576	522.424	400.323	390.12	516.933	485.785	452.403	441.995	437.263	0.980788	0.808408	0.915365	0.0850407	1.11236	0.0156602
1435708_PM_at	NA	8.51242	10.4916	9.02387	6.72683	7.06538	9.93998	7.98506	10.5531	8.2447	8.22435	1.07478	0.488608	1.01607	0.885145	1.19408	0.0156774
1430660_PM_at	1500004A13Rik	6.38128	6.39659	6.80223	6.96977	6.75315	5.5707	6.46619	5.19166	6.01198	5.96993	0.877112	0.0102785	0.879902	0.123124	0.873131	0.0156874
1438452_PM_at	Nebl	1810.95	1896.27	1881	1599.16	1515.07	2022.71	1895.25	2238.26	1893.81	1886.2	1.14178	0.0431798	1.10165	0.141305	1.21379	0.0157033
1434843_PM_at	Fam179b	135.633	150.334	157.568	135.588	131.83	154.188	162.883	150.687	151.519	154.695	1.08864	0.048899	1.05461	0.336674	1.14508	0.0157067
1423943_PM_at	Dus1l	94.0825	104.446	102.54	105.47	104.35	82.1258	98.5691	65.6013	94.5567	96.6374	0.856331	0.0544858	0.818074	0.143003	0.911226	0.0157137
1435947_PM_at	Ptar1	106.523	94.7925	121.612	89.1827	84.6687	92.3217	100.446	120.592	129.837	121.148	1.13601	0.200807	0.970373	0.794238	1.44368	0.0157336
1460310_PM_a_at	Gh	6.81414	7.10477	6.27094	7.7054	7.19274	6.65829	6.33747	5.96479	5.26266	5.41856	0.844784	0.0153065	0.939113	0.264485	0.71695	0.0157657
1457739_PM_at	Ilf3	6.08395	7.0365	8.04821	6.17637	6.05452	5.40219	5.605	5.98348	4.86219	5.12086	0.807607	0.0179133	0.802633	0.0783547	0.816216	0.0157981
1422995_PM_at	Bmf	7.00737	8.43954	8.24105	8.26702	7.9482	7.65055	8.72081	7.37473	6.85045	6.85897	0.938659	0.286161	1.00245	0.976098	0.845466	0.0158164
1436554_PM_at	Ikzf5	48.1872	43.5915	39.8295	48.3786	51.783	52.4373	56.156	34.0924	63.5725	64.6626	1.16892	0.220931	1.08417	0.636683	1.28028	0.0158298
1458553_PM_at	Plat	6.25941	7.31928	6.41622	5.50368	5.32843	5.37667	5.24489	5.86667	6.22631	6.36614	0.94335	0.430154	0.824622	0.0372515	1.16251	0.0158362
1435694_PM_at	Arhgap26	180.282	184.48	215.299	225.036	218.581	168.98	166.377	161.582	166.264	177.273	0.821035	0.00522089	0.856702	0.0694776	0.774399	0.0158733
1446207_PM_at	NA	5.24163	5.11839	6.2041	6.0367	6.18703	4.83372	5.12451	6.19617	5.13914	5.30866	0.924077	0.225105	0.975264	0.812112	0.854715	0.0158906
1426672_PM_at	Ano10	290.888	408.503	351.953	429.195	381.271	319.678	259.598	301.514	215.444	219.252	0.706563	0.00924407	0.837775	0.212249	0.536353	0.0159767
1438038_PM_at	4930402H24Rik	275.231	268.563	262.112	261.761	258.305	324.618	273.972	273.59	274.594	273.593	1.07119	0.112031	1.08223	0.272219	1.05407	0.0159802
1432044_PM_a_at	4921504E06Rik	5.21013	6.09046	5.8338	5.98485	6.07851	6.35282	6.03826	5.99896	5.5824	5.49849	1.00936	0.816079	1.07328	0.215025	0.918558	0.01599
1454626_PM_at	Cltc	824.448	879.128	797.901	759.882	698.432	878.899	875.05	882.784	977.531	1004.46	1.1664	0.012623	1.05407	0.133702	1.35909	0.0160198
1448430_PM_a_at	Naca	1807.17	1743.21	1784.12	1459.62	1516.89	1778.38	1900.68	1867.34	1757.11	1726.43	1.0865	0.108593	1.03972	0.160136	1.17034	0.0160243
1426170_PM_a_at	Cd8b1	6.57074	5.75645	7.29307	5.2911	5.48564	5.96926	5.23963	6.59074	6.7964	6.53331	1.02409	0.762407	0.907207	0.362628	1.2369	0.0160322
1428680_PM_at	Cds1	5.99573	6.87386	7.76592	29.0463	31.7975	5.28135	6.43627	8.14659	16.2536	18.2196	0.666885	0.418966	0.962622	0.805363	0.566584	0.0160477
1442674_PM_at	NA	12.9335	9.75249	11.2382	13.7075	12.9976	11.3405	10.347	9.92124	10.1244	10.4598	0.860853	0.056927	0.931746	0.487577	0.770796	0.0160587
1460163_PM_at	C1qtnf7	12.5624	12.6021	12.9155	10.8891	11.2778	14.6865	11.7199	10.2999	13.0153	13.3968	1.04766	0.518784	0.963925	0.741884	1.19151	0.0160661
1438955_PM_x_at	Ppif	358.538	331.253	328.742	308.816	306.174	349.921	315.341	327.605	380.937	364.417	1.06409	0.205579	0.974802	0.571808	1.21198	0.016074
1418779_PM_at	Rce1	42.181	35.2214	43.2576	43.0341	44.287	46.4591	47.2953	47.9801	38.5455	37.94	1.04923	0.478333	1.17466	0.0514986	0.875911	0.0160962
1425528_PM_at	Prrx1	357.965	396.959	336.695	293.612	304.542	269.193	271.646	253.986	208.032	226.066	0.727271	0.00339635	0.728116	0.00588377	0.725729	0.0161222
1436712_PM_at	Pla2g4c	4.70715	5.58215	5.11786	5.56172	5.78593	5.51865	5.53282	4.97591	4.68517	4.77733	0.952721	0.368601	1.04026	0.544081	0.833872	0.0161357
1459744_PM_at	Cd53	5.2911	4.76293	4.66012	3.98877	4.13704	4.72757	4.65101	4.66012	4.77654	4.91231	1.03886	0.477658	0.954095	0.316719	1.19236	0.0161447
1446071_PM_at	Steap2	4.70787	4.61191	4.35031	4.23753	4.3179	4.14973	4.49677	4.46398	4.82895	4.72813	1.01989	0.569228	0.959063	0.291909	1.11708	0.0161687
1422305_PM_at	Ifnb1	7.14088	7.4453	6.01765	7.74215	7.69491	7.22605	7.46789	7.58396	7.06301	6.87605	1.00489	0.920435	1.08125	0.279743	0.902961	0.0161714
1416899_PM_at	Utf1	12.7576	12.282	11.346	13.6384	13.0011	11.6495	13.0297	12.2503	10.8553	10.7126	0.928161	0.156314	1.01495	0.768616	0.809622	0.0161832
1420197_PM_at	Gadd45b	6.25642	6.45202	5.30246	7.45716	7.15225	6.7957	5.66786	5.95721	6.12428	6.11723	0.939975	0.377973	1.02276	0.794361	0.83792	0.0161879
1426957_PM_at	Trp53bp1	75.1902	78.3706	75.0436	65.7084	68.9821	71.7718	75.6283	75.0835	81.2589	83.2843	1.06532	0.168178	0.973226	0.276808	1.22164	0.0162258
1454901_PM_at	Ypel2	59.1815	54.4888	66.9336	50.0686	51.0132	59.8618	59.249	63.3466	63.6732	67.4319	1.11317	0.100039	1.01026	0.880168	1.29702	0.0162573
1450325_PM_at	Angpt4	5.65487	6.34812	5.63848	5.93265	6.02431	5.86491	5.27906	5.58	5.60561	5.56063	0.942287	0.0662372	0.947992	0.349055	0.93387	0.0162653
1426031_PM_a_at	Nfatc2	10.1579	12.7046	14.3487	9.93314	10.5579	13.06	11.9293	12.2993	15.1932	16.4981	1.19545	0.103859	1.00208	0.984697	1.54659	0.0162777
1453710_PM_at	Tmem116	9.1951	8.80817	8.17686	12.2511	15.0092	15.9194	11.6993	13.4127	30.3503	27.5168	1.85063	0.0542655	1.56727	0.0171564	2.12276	0.0162848
1419242_PM_at	9530002B09Rik	4.89868	5.45828	5.58786	5.43984	5.46017	5.83894	5.82035	5.59981	5.32639	5.34744	1.04053	0.219541	1.08243	0.123342	0.979248	0.0163298
1445539_PM_at	Pde7b	212.33	244.566	221.111	252.656	261.94	200.336	174.232	203.309	221.715	220.888	0.855674	0.0274529	0.852318	0.066595	0.860097	0.0163532
1449501_PM_a_at	Gzmm	46.5915	35.2372	46.6068	71.194	78.8743	44.7431	49.6129	48.3036	42.6418	45.1138	0.827332	0.282492	1.11075	0.307451	0.584771	0.0163548
1440782_PM_at	Skap1	4.21776	4.72406	3.84449	4.03653	4.21146	4.22284	4.02639	4.17241	4.99695	5.17419	1.07409	0.293334	0.97148	0.666338	1.23317	0.0163565
1443749_PM_x_at	Slc1a3	12.3959	13.0291	15.1009	16.2887	15.512	10.1439	14.2871	13.988	12.8809	12.9157	0.887855	0.159322	0.948009	0.676689	0.811196	0.0163592
1417398_PM_at	Rras2	249.071	273.502	259.887	280.098	283.622	250.17	274.081	254.45	243.712	233.01	0.932582	0.0889811	0.995197	0.908216	0.845671	0.0163648
1438518_PM_at	9930021J03Rik	7.77993	8.77449	8.47562	8.75291	8.66005	8.44172	7.89172	9.09459	8.07457	8.19066	0.982335	0.605578	1.0159	0.785438	0.934088	0.0163665
1431996_PM_at	Gm4022	5.41736	6.03217	5.93874	5.32175	5.13645	5.45157	5.14617	4.23455	5.97881	6.06842	0.965276	0.620879	0.853006	0.107837	1.15194	0.0163684
1449422_PM_at	Cdh4	7.87715	8.47103	7.58751	19.7955	25.967	8.79626	12.1334	10.2833	50.1234	47.4691	1.84805	0.278064	1.30403	0.0722458	2.13259	0.0163887
1426940_PM_at	Sidt2	107.31	135.453	129.993	113.791	118.192	86.7478	96.9925	96.6178	88.0631	81.2174	0.743524	0.000857413	0.752122	0.0290784	0.729709	0.0164326
1417812_PM_a_at	Lamb3	60.9151	55.6133	50.3849	59.7452	63.3871	87.2115	82.3285	88.6593	79.7124	83.4231	1.45265	1.38867e-05	1.54691	0.00106522	1.32488	0.0164763
1455262_PM_at	Thsd4	6.06268	7.31335	6.83644	8.51031	8.80042	9.02857	9.50831	7.98306	9.76502	9.78038	1.22765	0.0236542	1.31206	0.0221685	1.12909	0.0164843
1451908_PM_a_at	Sec14l1	45.0796	44.5688	35.683	44.2383	40.2186	65.8126	56.0409	48.8838	60.249	63.3832	1.40317	0.00125667	1.36229	0.0588155	1.46385	0.0165112
1442991_PM_at	B3gat2	4.42701	4.57374	4.62748	4.78725	4.93308	4.52377	4.63497	4.8607	4.30016	4.29958	0.968761	0.320363	1.02871	0.323176	0.884717	0.0165174
1458173_PM_at	NA	4.81149	4.67698	5.37765	4.77684	4.76204	4.77728	4.84297	4.61641	5.47389	5.31221	1.02531	0.568079	0.957658	0.403813	1.13075	0.0165269
1430792_PM_at	NA	13.1217	9.40599	8.516	8.77972	8.28597	9.04914	8.35396	11.1856	10.6368	10.9595	1.04314	0.704803	0.920919	0.645525	1.26548	0.0165314
1457841_PM_at	NA	4.89519	4.47155	5.77852	4.53828	4.56287	6.05393	4.81569	4.81333	5.03776	4.9279	1.05783	0.431172	1.0355	0.766827	1.09499	0.0165383
1441450_PM_s_at	Kdm5c	14.4883	16.5901	20.1663	18.5446	18.5759	16.2441	18.5446	18.1379	13.7128	14.8303	0.921966	0.336444	1.03282	0.771339	0.768933	0.0165681
1440202_PM_at	NA	11.3748	15.719	11.6429	11.4764	10.9207	14.6466	10.5924	12.4257	15.2403	16.2938	1.13192	0.267961	0.972323	0.8547	1.40795	0.0165712
1458158_PM_at	Wdr67	10.0503	9.87563	10.3599	9.78261	9.77496	9.08507	10.8316	9.22537	10.4717	10.6793	1.00902	0.823257	0.962235	0.545465	1.08147	0.0165765
1446048_PM_at	NA	5.20298	5.19266	5.81168	5.28762	5.52453	4.62228	5.34836	5.15515	4.46963	4.36917	0.886938	0.0275263	0.93327	0.293473	0.817488	0.0165844
1448658_PM_at	Sart1	57.3266	61.8475	56.382	70.3465	71.6425	55.7601	61.5906	60.6962	63.4959	61.7325	0.955062	0.432734	1.01419	0.754239	0.881958	0.0166233
1445868_PM_at	Cpeb3	12.014	11.0694	14.7455	16.9433	18.1811	9.85844	11.4544	12.2536	12.8345	12.8083	0.811607	0.0998695	0.887326	0.338416	0.730058	0.0166267
1441867_PM_x_at	4930534B04Rik	98.523	121.734	126.737	120.795	101.269	143.471	131.123	121.947	188.808	185.226	1.35412	0.027858	1.14279	0.197498	1.68436	0.016639
1424586_PM_at	Ehbp1	342.152	378.714	392.242	412.168	457.606	293.518	275.41	260.573	250.697	261.538	0.676659	0.000240861	0.745211	0.00596451	0.588929	0.0166456
1423096_PM_at	Capn7	145.137	156.982	156.157	149.719	161.778	131.414	100.798	110.068	105.312	97.908	0.708649	0.000142301	0.746885	0.0170864	0.652396	0.0166542
1449053_PM_s_at	Cog1	74.8064	81.9067	74.8965	84.717	80.4242	76.4756	72.457	81.9508	102.26	105.89	1.10657	0.268418	0.996864	0.949885	1.26044	0.0166591
1438030_PM_at	Rasgrp3	207.829	181.54	222.987	174.489	163.63	224.34	220.569	217.505	215.446	211.375	1.14599	0.0383007	1.08174	0.245403	1.26234	0.01667
1452452_PM_at	NA	11.2001	13.1518	9.73182	12.9991	13.4687	11.7182	11.0881	10.657	10.9828	10.5377	0.908052	0.172674	0.981798	0.85171	0.813086	0.0166783
1453882_PM_at	1700034F02Rik	6.62092	5.80072	5.87477	5.72802	5.83219	6.61559	6.49185	5.95034	6.9561	6.70206	1.09577	0.0402462	1.04161	0.487431	1.18148	0.0167008
1425729_PM_at	Best2	6.78146	6.26127	6.0367	6.9955	6.86146	5.62491	6.81522	6.54464	5.85086	6.0665	0.938237	0.19495	0.995039	0.944039	0.860027	0.0167084
1435675_PM_at	Tbc1d12	35.857	39.0708	38.1649	40.5748	39.9744	39.8363	42.5978	34.4331	45.4245	44.3726	1.06725	0.257018	1.03337	0.651506	1.11481	0.0167228
1460083_PM_at	Adam10	9.71653	11.4928	11.1655	9.56524	9.84615	10.8525	10.7004	10.8002	11.6297	12.1245	1.08344	0.116023	0.999327	0.990047	1.22373	0.0167323
1454939_PM_at	NA	21.27	23.7114	23.7421	30.4671	26.1782	25.1948	29.0447	25.403	44.7269	45.9686	1.3587	0.104519	1.15888	0.071555	1.60111	0.0167645
1452846_PM_at	Ppfia4	15.8706	15.808	14.9379	17.9582	18.5094	13.2772	16.2478	15.2245	12.0622	13.3968	0.845031	0.0348408	0.959951	0.53661	0.698129	0.0167727
1459253_PM_at	1700023H06Rik	6.01186	5.07977	5.89866	4.74302	4.91881	5.45792	5.94613	6.52991	5.52264	5.59848	1.09016	0.18111	1.05554	0.502106	1.15104	0.0167813
1420208_PM_at	NA	5.1814	5.64144	5.12695	5.93147	5.90706	5.18617	5.54551	4.59229	5.28114	5.08991	0.92467	0.109964	0.960763	0.552744	0.876042	0.0168243
1432051_PM_at	Ccdc7	4.28256	4.1552	4.10367	4.35895	4.33066	4.29679	4.38946	3.87429	4.05629	4.11784	0.976621	0.365769	1.00152	0.971432	0.940679	0.0168365
1424094_PM_at	Nek9	798.963	796.745	1019.85	932.287	978.268	861.532	901.64	902.796	1131.08	1129.47	1.08847	0.318658	1.01927	0.834221	1.18319	0.0168451
1423075_PM_at	Lman2	61.8155	78.2724	70.7662	84.3725	87.2667	60.5308	68.1768	69.0243	61.6956	66.605	0.852387	0.0517901	0.937766	0.468723	0.747502	0.0168566
1451371_PM_at	Mrap	89.5669	103.096	85.9276	96.4672	97.6491	68.8363	76.4381	67.1916	72.428	78.045	0.767789	0.000346346	0.762647	0.0207424	0.775169	0.0168615
1422533_PM_at	Cyp51	7.98296	9.25811	6.41503	7.53043	7.11295	8.16152	8.39062	9.01303	16.5572	14.446	1.477	0.0783734	1.0807	0.500706	2.11722	0.0168677
1436944_PM_x_at	NA	76.49	64.6173	82.8647	83.3218	82.3903	75.6135	84.8331	71.7428	111.906	105.206	1.15299	0.210017	1.03669	0.699748	1.31017	0.0168828
1447628_PM_x_at	Mrps5	5.81493	7.49322	7.93252	8.17837	7.77342	6.41701	6.95381	7.88844	6.42894	6.30413	0.913957	0.248186	1.00087	0.99401	0.798222	0.0168944
1443703_PM_at	Cd28	4.06465	3.9334	4.01934	3.8721	3.98304	4.08627	4.46386	3.77841	4.35531	4.39545	1.06073	0.102889	1.02589	0.634566	1.11402	0.016913
1453886_PM_a_at	Slc25a26	52.563	57.8733	57.9824	85.9011	78.5652	42.0945	57.3069	56.7465	50.1234	53.392	0.780039	0.074135	0.927141	0.482669	0.629402	0.0169227
1460077_PM_at	Ttc3	29.0157	21.4914	27.5478	20.6587	20.4316	27.816	31.3702	32.6731	26.1127	24.8333	1.19858	0.0817155	1.17685	0.166209	1.23985	0.0169421
1439981_PM_at	5830405N20Rik	6.039	7.16343	6.52147	5.84445	5.97808	6.30804	6.35485	6.59555	6.43556	6.49444	1.02035	0.617957	0.976402	0.669734	1.09367	0.0169459
1431461_PM_at	4933417E11Rik	5.10709	5.78107	4.86916	5.85583	5.75438	5.54299	5.44228	4.99746	5.29679	5.18856	0.967134	0.444839	1.0143	0.826124	0.903115	0.0169525
1445983_PM_at	NA	4.63268	4.92083	4.75235	5.42153	5.25594	5.06664	4.88754	4.87618	4.57131	4.42354	0.953645	0.25637	1.03666	0.167634	0.842414	0.0169558
1422785_PM_at	Rasa2	64.6531	71.8125	64.0625	42.6898	41.2112	64.7125	59.6825	66.8817	55.3555	52.555	1.05189	0.676297	0.953865	0.400191	1.28616	0.0169571
1436228_PM_at	Zranb1	116.866	118.14	130.512	133.312	131.47	110.082	91.9141	113.78	105.024	111.169	0.843993	0.0056625	0.863916	0.108093	0.816491	0.0169908
1448186_PM_at	Pnliprp2	6.11852	6.42384	6.50103	6.10672	5.99203	6.00301	5.45415	6.51749	6.49402	6.53972	0.995705	0.911726	0.943879	0.339118	1.07728	0.0169929
1440853_PM_at	Rhot1	20.1928	26.6181	25.027	23.2402	23.1867	22.8667	17.98	22.1887	19.7541	18.7029	0.858179	0.0481052	0.877467	0.299478	0.828335	0.0169975
1456738_PM_s_at	Brp16	65.988	63.6025	72.5561	71.9325	70.0882	60.0063	69.1792	68.9443	85.5064	82.5925	1.0641	0.407051	0.980129	0.756684	1.18362	0.0170409
1457609_PM_at	NA	7.25998	7.153	8.28552	7.82607	7.74537	7.20945	9.51419	7.88576	8.35621	8.24629	1.07687	0.206701	1.08419	0.456444	1.06621	0.0170427
1434250_PM_at	Pak2	16.992	19.1247	18.1687	14.1668	15.2132	18.9966	19.8404	18.2381	19.3919	18.8609	1.13939	0.0401652	1.05139	0.294266	1.302	0.0170451
1452781_PM_a_at	Gtf3c2	230.501	217.851	213.982	226.093	220.874	245.278	207.122	214.524	196.349	200.449	0.958913	0.349717	1.00693	0.909923	0.887757	0.0170539
1454640_PM_at	Chchd7	839.06	817.776	807.723	782.782	770.993	752.925	751.602	759.826	632.214	664.171	0.886123	0.0141255	0.918766	0.00223503	0.834345	0.0170662
1446170_PM_at	Abcc12	5.74981	5.88119	7.03434	7.77386	7.68365	6.07733	5.42526	6.03018	5.32	5.87668	0.841942	0.0468099	0.939322	0.456893	0.724352	0.0170706
1453891_PM_at	Ptrf	8.45191	9.32457	8.41052	10.362	10.7319	8.53305	8.54094	7.70656	8.84237	8.51349	0.891193	0.0804548	0.946292	0.313277	0.822791	0.0170855
1417186_PM_at	Ube2k	886.182	762.057	855.212	834.658	824.464	897.733	878.658	874.687	948.859	922.644	1.08649	0.0198905	1.05897	0.264728	1.12801	0.0170908
1416177_PM_at	Rbmxrt	180.044	169.452	188.445	144.681	143.382	164.1	178.398	175.651	159.654	156.207	1.00969	0.878542	0.963206	0.400965	1.0965	0.0171053
1446380_PM_at	9430076C15Rik	9.03535	12.0573	18.1229	7.52675	7.90801	10.7383	11.6483	8.66631	9.51315	9.87172	0.922916	0.689287	0.791849	0.388317	1.25592	0.0171069
1455754_PM_at	Lmo3	6.94851	6.72788	6.6586	6.59074	6.35918	6.24769	6.53511	6.43887	7.38125	7.34113	1.0198	0.621558	0.945251	0.0379141	1.13687	0.0171289
1446498_PM_at	Il20ra	7.18495	7.00923	6.59872	6.25422	6.41813	6.76682	7.00881	6.84595	6.97558	7.04817	1.03526	0.234822	0.99176	0.776141	1.10664	0.0171433
1455083_PM_at	Atp11c	128.362	133.634	135.944	101.324	96.9935	139.86	136.192	113.619	116.097	115.344	1.04168	0.635018	0.979221	0.762129	1.16702	0.0171547
1450570_PM_a_at	Cd19	7.60231	5.95177	7.47547	9.00974	8.51537	6.4989	8.53938	7.59763	6.90302	6.77645	0.94192	0.503787	1.07639	0.536557	0.780564	0.0171574
1416772_PM_at	Cpt2	1621.67	1790.66	1855.31	2093.97	2048.97	1837.78	1728.87	1825.34	1763.7	1682.98	0.939228	0.245477	1.02361	0.621929	0.831942	0.0171625
1426830_PM_a_at	Ahcyl1	454.701	503.865	510.325	527.346	523.985	448.468	465.175	458.98	400.636	429.771	0.874141	0.00675582	0.934462	0.153139	0.789862	0.0171709
1434427_PM_a_at	Rnf157	7.58039	8.06908	7.08289	9.03598	9.36484	7.27263	7.58572	7.37336	6.8136	7.28202	0.883164	0.0643817	0.977976	0.606832	0.766032	0.0172178
1424898_PM_at	Slc10a1	6.00169	6.13572	6.44644	7.13737	6.96744	5.89172	6.21944	5.34002	5.75171	6.01239	0.893743	0.0319701	0.939051	0.26067	0.834048	0.0172183
1417646_PM_a_at	Snx5	202.042	218.836	165.187	189.679	191.87	210.792	221.492	230.982	239.984	228.617	1.16975	0.0112665	1.13173	0.202135	1.22815	0.0172294
1430305_PM_at	2500004C02Rik	6.23585	6.4649	6.69066	8.15233	7.71814	6.37288	6.78157	6.82521	6.1234	5.83734	0.905806	0.15174	1.03034	0.371318	0.753648	0.0172308
1418361_PM_at	Gas8	16.8204	12.8757	18.3843	19.0898	18.3967	14.5678	14.171	18.257	14.4699	15.2389	0.896429	0.225623	0.977442	0.871219	0.792521	0.017259
1444567_PM_at	1700066J03Rik	6.51828	6.30508	6.58152	7.05562	7.06292	5.83056	6.60208	6.3488	6.32303	6.49589	0.942635	0.0927001	0.967872	0.438838	0.907949	0.0172665
1427888_PM_a_at	Spna2	900.372	939.034	886.953	765.159	745.689	909.327	971.793	862.146	828.136	829.143	1.03855	0.509375	1.0062	0.881169	1.09692	0.0172694
1425644_PM_at	Lepr	9.61751	6.84234	6.57147	6.59074	6.96863	12.1784	8.63587	9.03237	8.80167	8.48055	1.288	0.0481413	1.29592	0.200636	1.27456	0.0172849
1437413_PM_x_at	NA	6521.4	6209.44	5810.86	5813.25	5880.62	6368.47	6528.41	6255.32	6348.27	6248.56	1.05006	0.0758433	1.03293	0.408003	1.07722	0.0173003
1426875_PM_s_at	Srxn1	31.8474	31.3209	35.683	38.0413	38.6152	30.753	30.2767	26.5146	41.1728	41.7869	0.971489	0.779416	0.885616	0.121145	1.08223	0.0173227
1436305_PM_at	Rnf217	39.548	30.6574	37.6336	31.5857	36.3134	40.1115	41.9412	46.398	51.5164	52.2633	1.32146	0.00547294	1.19113	0.104565	1.52844	0.0173332
1450433_PM_at	Rbpjl	8.08949	6.00748	6.84861	7.95529	8.2214	5.96748	7.13609	7.12055	6.86356	6.62274	0.908092	0.193715	0.965556	0.754477	0.833687	0.0173341
1434975_PM_x_at	Pisd-ps3	72.709	67.6552	86.7201	76.7533	87.1672	86.9156	87.0694	82.1866	120.751	122.969	1.27848	0.0564501	1.12809	0.176999	1.48682	0.0173409
1434810_PM_a_at	Cage1	5.11459	5.1152	5.11786	4.48122	4.13766	5.27829	4.86984	4.66337	5.84118	5.66635	1.09816	0.160534	0.965065	0.378573	1.33515	0.0173463
1430838_PM_x_at	Mbd1	7.30865	6.21669	8.21763	7.70096	7.58546	5.34229	6.90422	7.21417	6.39209	6.66622	0.878194	0.0862185	0.895033	0.405316	0.854243	0.0173622
1446435_PM_at	Gm9947	7.39782	7.53405	8.08586	8.7743	9.10926	8.20056	9.40673	8.53802	7.66143	7.69831	1.01476	0.801475	1.13588	0.0664726	0.858875	0.0173651
1420452_PM_at	Krtap5-2	5.89422	5.58962	5.0727	5.89398	5.76447	5.45137	5.50327	5.37826	5.32449	5.26413	0.954156	0.142397	0.986492	0.773867	0.908235	0.0173759
1433646_PM_at	Mrps27	135.432	126.517	122.668	128.653	138.874	91.1513	90.3082	88.7808	95.8665	94.5215	0.706328	2.41366e-06	0.702621	0.000579801	0.711659	0.0173942
1428650_PM_at	Tns1	737.035	791.421	718.427	1046.82	1070.9	836.737	731.142	689.764	877.982	914.216	0.927883	0.495273	1.00479	0.945083	0.846286	0.0173961
1417171_PM_at	Itk	6.73668	6.15597	6.2344	7.13591	7.3007	6.73925	6.82816	6.94137	6.16117	5.88779	0.97003	0.533586	1.07224	0.0735253	0.834611	0.0174077
1443361_PM_at	NA	29.4078	13.3224	23.7687	14.6789	13.3542	15.8764	19.3528	15.9473	19.2492	19.9326	0.955848	0.811611	0.769583	0.35168	1.3977	0.0174093
1459892_PM_at	Psg19	4.18434	3.95896	4.46121	4.63938	4.70864	4.57795	4.53577	4.45194	4.41433	4.41557	1.02018	0.557347	1.07625	0.0993705	0.944575	0.0174124
1442601_PM_at	Gmeb1	5.57951	5.22693	6.27065	7.09672	7.42022	5.84607	6.06672	7.64465	6.04465	6.05338	1.00194	0.982277	1.14524	0.268509	0.833373	0.017432
1435909_PM_at	C030034I22Rik	8.40847	8.4411	8.10318	8.50521	8.45917	7.91777	8.46814	8.69998	7.35122	7.00503	0.940955	0.171098	1.00534	0.870628	0.846258	0.0174616
1438706_PM_at	Fam5b	7.95465	9.7545	7.41281	8.79737	8.66536	7.45733	8.61454	7.6246	7.93315	8.07616	0.932396	0.232505	0.943257	0.582036	0.91677	0.0174621
1434170_PM_at	Dcaf12l1	13.897	13.4018	17.3782	18.6159	17.3375	15.2612	12.6802	14.4932	23.5001	22.9241	1.10205	0.52717	0.949809	0.637111	1.29123	0.0174634
1445360_PM_at	Tgfb1	6.65538	7.09861	6.40989	6.56939	6.43733	8.36075	6.49185	5.77522	7.66942	7.4232	1.07687	0.310781	1.02301	0.855535	1.16037	0.0174728
1442901_PM_at	Tax1bp1	7.86929	5.85915	6.22288	6.41181	6.35782	6.31561	6.14148	5.42483	5.58748	5.76894	0.893566	0.106728	0.896278	0.365109	0.889331	0.0174782
1431489_PM_at	4933432K03Rik	6.9244	6.41627	6.62986	8.11792	7.98967	6.82832	6.4691	6.95478	6.59299	6.16238	0.914891	0.143454	1.0141	0.673697	0.791885	0.0174945
1452515_PM_a_at	Xylt2	14.5716	18.7102	16.9926	12.3618	12.5698	17.2877	13.7295	15.8972	15.4401	16.3339	1.0463	0.625576	0.933164	0.518825	1.27445	0.0175154
1456609_PM_at	Camk2n1	136.121	176.565	137.177	169.959	164.344	185.861	132.766	196.882	212.448	225.109	1.21539	0.0980165	1.14593	0.410814	1.30886	0.0175226
1446317_PM_at	Arid4b	4.45471	4.63878	4.08739	4.46573	4.49516	4.33451	4.2682	4.52715	4.61269	4.59694	1.00893	0.740478	0.996129	0.929157	1.02776	0.0175381
1442438_PM_at	NA	7.36013	7.79578	6.27664	6.88528	7.10034	6.51798	7.39809	7.14599	6.01897	6.1375	0.937895	0.27016	0.982714	0.82459	0.869212	0.0175504
1429071_PM_at	Me3	193.504	209.668	198.094	216.519	214.404	187.277	169.762	187.112	165.609	177.244	0.859341	0.00178711	0.905008	0.0650748	0.795622	0.0175561
1435056_PM_x_at	Pofut2	146.374	166.053	152.213	138.915	134.785	154.757	156.745	168.012	157.379	161.902	1.08188	0.0778654	1.03201	0.526064	1.16654	0.0175854
1431193_PM_at	Taf4b	4.54798	4.69859	4.86895	5.3168	5.4146	4.95195	4.66445	4.78551	4.73195	4.56593	0.953832	0.243145	1.02029	0.486495	0.866418	0.0175914
1454183_PM_at	Rbm42	8.03017	7.64792	9.24078	8.47377	8.11214	6.89696	7.20317	6.91288	6.7851	6.92273	0.83655	0.00122094	0.843257	0.0566619	0.826474	0.0175985
1434196_PM_at	Dnaja4	174.493	208.402	172.062	219.091	207.074	201.668	188.232	186.762	271.143	262.982	1.13216	0.249789	1.03911	0.598035	1.25333	0.0176266
1434446_PM_at	Insr	337.964	320.428	336.973	381.477	391.36	357.084	321.536	304.385	424.665	429.305	1.03889	0.650792	0.987582	0.815422	1.10498	0.01763
1418713_PM_at	Pcbd1	35.029	37.9157	36.2607	46.605	66.5534	56.1835	69.6412	80.0433	139.913	132.192	2.14951	0.02169	1.88514	0.00979662	2.40464	0.0176327
1435310_PM_at	Syn3	5.14423	6.36454	5.9729	4.811	5.02089	5.18007	5.62597	7.77293	5.7385	5.84675	1.10437	0.322087	1.06277	0.698205	1.17833	0.0176624
1447425_PM_at	NA	4.27445	5.40352	5.35448	4.49688	4.72444	5.51128	4.90914	5.10672	5.66817	5.52985	1.1019	0.103283	1.03291	0.707348	1.21436	0.017669
1452958_PM_at	Asphd2	8.48302	9.39594	8.62742	9.65416	9.22956	8.08688	8.60581	8.03574	7.6904	7.84352	0.887029	0.00562034	0.932923	0.153275	0.822609	0.0176766
1416372_PM_at	NA	276.837	292.055	312.006	297.491	279.941	214.121	263.826	219.843	203.553	215.666	0.76595	0.000521523	0.792134	0.0310397	0.726005	0.0176865
1421518_PM_at	Kcns1	9.56516	10.0504	8.24571	11.8562	12.4191	9.97113	9.56161	10.6535	9.88346	10.0458	0.961235	0.619996	1.08345	0.28357	0.820968	0.0176878
1446432_PM_at	B530045E10Rik	12.535	12.0087	13.2265	13.2585	13.0011	11.679	12.0835	13.087	10.1892	9.31582	0.880131	0.0643125	0.975626	0.604909	0.742777	0.0176917
1444531_PM_at	NA	222.277	197.113	197.27	205.183	216.003	206.708	182.722	193.212	168.9	163.912	0.882072	0.0303771	0.944835	0.355696	0.79018	0.0176963
1426450_PM_at	Plcl2	41.2208	46.5556	47.4422	55.1738	56.6302	47.1735	42.527	48.1261	45.5698	42.7596	0.915528	0.212875	1.01929	0.755014	0.790038	0.0176991
1460712_PM_s_at	Ap1g1	67.7796	72.6924	74.6847	65.9407	65.4998	71.3448	80.0162	71.155	89.2744	96.6018	1.17829	0.0491794	1.0342	0.529873	1.41415	0.0177031
1456905_PM_at	Ccdc24	5.67448	7.04204	6.54286	7.76683	7.81681	5.67355	6.29421	6.32421	6.80646	6.50401	0.906995	0.180724	0.949769	0.515291	0.854131	0.0177049
1459912_PM_at	Map4k4	6.41532	6.54605	5.88493	5.7012	5.652	5.4581	5.56005	5.74319	5.11337	4.9459	0.888114	0.0210846	0.88937	0.0335915	0.88603	0.0177152
1424934_PM_at	Ugt2b1	5.80715	5.99503	6.13228	5.39532	5.21165	5.40226	4.98078	5.86344	6.34434	6.60085	1.02278	0.715987	0.905881	0.10717	1.22044	0.0177223
1417804_PM_at	Rasgrp2	26.5161	29.4124	23.4341	25.0277	25.7305	30.4668	27.2331	23.4889	28.0066	27.9629	1.05408	0.375123	1.02301	0.829835	1.10267	0.0177693
1456795_PM_at	Bend4	8.53388	9.99156	10.1957	7.41882	8.54066	13.3386	12.421	11.5933	12.4628	13.1202	1.40857	0.000294366	1.30054	0.0166757	1.603	0.01777
1453908_PM_at	Ptprb	10.9751	11.7174	9.75723	7.55805	8.45398	13.7797	10.597	12.5795	11.3153	11.326	1.22978	0.0478209	1.13887	0.24016	1.41402	0.017782
1436332_PM_at	Hspb6	3851.26	4145.5	4344.14	4576.1	4344.9	3186.67	3789.27	3769.15	3606.9	3603.45	0.844489	0.0036034	0.870689	0.0947512	0.808245	0.0177844
1437945_PM_x_at	NA	252.902	220.3	247.356	261.252	245.988	282.703	287.495	277.857	348.578	330.974	1.24418	0.0054506	1.17694	0.0152535	1.3397	0.0177968
1445226_PM_at	BC023969	7.89434	7.35616	6.87651	10.0645	10.9696	7.96489	7.28553	9.6289	6.37231	6.90464	0.884043	0.335729	1.12439	0.291473	0.631211	0.0178343
1429892_PM_at	Plac8l1	5.84737	6.16805	6.07945	7.17065	7.05432	5.29718	6.41488	5.88832	5.84056	6.12395	0.91476	0.13098	0.972672	0.650074	0.841092	0.0178754
1430202_PM_at	1700108F19Rik	5.03179	5.36635	4.51227	5.04836	5.1572	4.82252	5.06801	5.29634	4.64258	4.68933	0.976223	0.540865	1.01854	0.761544	0.914395	0.0178921
1429615_PM_at	Zfp91	518.804	542.839	589.394	632.633	643.516	559.23	548.644	570.386	594.998	588.788	0.977747	0.628205	1.01649	0.696655	0.927624	0.0179114
1416642_PM_a_at	Tpt1	9884.36	9725.19	9753.49	9406.98	9171.02	9828.34	9759.33	9393.01	10178.9	10150.7	1.02856	0.19665	0.986979	0.42525	1.09428	0.0179116
1435802_PM_at	Zbtb45	23.2397	22.1293	24.0489	19.4514	19.4119	22.4097	23.3595	28.168	21.7394	21.1893	1.07928	0.307863	1.0651	0.465033	1.10461	0.0179129
1434442_PM_at	Stbd1	71.8021	80.5475	53.128	35.9798	44.4672	71.0109	88.5485	61.4807	9.08607	8.81771	0.835689	0.623905	1.07574	0.670656	0.222554	0.0179398
1452659_PM_at	Dek	627.722	672.118	568.362	513.505	486.218	688.757	708.119	708.373	605.882	599.767	1.15446	0.0699772	1.12688	0.0620016	1.20598	0.0179463
1447909_PM_s_at	Selk	451.483	414.525	429.353	479.328	468.849	533.464	496.183	506.732	542.421	560.667	1.17648	0.00153028	1.18606	0.00650173	1.16338	0.0179533
1424575_PM_at	Rabl5	32.1643	32.2551	35.4008	33.9548	34.1963	30.4802	37.6089	45.1094	34.9935	34.9548	1.09035	0.25716	1.13402	0.363776	1.02637	0.0180262
1415978_PM_at	Tubb3	6.00858	6.99281	8.6492	7.03678	7.14599	5.01089	6.4194	6.31745	5.74535	6.05147	0.824498	0.0342009	0.819734	0.219313	0.831771	0.0180557
1418263_PM_at	Ddx25	10.8274	10.7106	13.3772	15.4252	14.4884	12.5132	10.7435	14.2258	11.5261	11.5115	0.933537	0.466426	1.07353	0.55483	0.770136	0.0180638
1416527_PM_at	Rab32	8.90388	9.02041	8.5726	8.83876	8.99846	9.7174	8.32981	8.88842	9.58522	9.51921	1.03848	0.248307	1.01656	0.748	1.07104	0.0180931
1452416_PM_at	Il6ra	23.6395	30.0372	19.8332	15.6734	18.2671	19.5501	21.5539	19.7099	28.4495	27.0616	1.08259	0.585631	0.827287	0.237031	1.63554	0.0180946
1422900_PM_at	Mgea5	75.2044	96.3625	67.3238	86.9898	82.8045	110.779	99.6811	98.7025	118.999	111.807	1.32123	0.00311033	1.29416	0.0691811	1.35933	0.0180958
1440960_PM_at	NA	4.31314	4.16836	4.5546	4.50514	4.48515	4.51776	4.29871	4.23161	4.33829	4.2937	0.984277	0.447479	1.00092	0.978929	0.960146	0.0180973
1428507_PM_at	Hdhd2	180.308	186.549	195.5	212.762	202.873	182.664	222.6	214.142	246.222	243.892	1.13449	0.0761418	1.10145	0.215186	1.17919	0.0181056
1431739_PM_at	Mto1	4.68119	4.9611	5.31952	4.4975	4.46605	4.43835	4.59863	4.39074	4.85915	4.77345	0.963844	0.37501	0.897466	0.0587713	1.07464	0.0181122
1450922_PM_a_at	Tgfb2	16.5158	13.7994	14.1947	12.532	12.4711	16.4871	12.0248	9.69082	11.9338	12.0577	0.894713	0.303005	0.858297	0.386759	0.959538	0.018136
1424917_PM_a_at	Wipi1	191.262	177.872	170.912	177.712	174.224	175.106	171.108	172.061	204.922	198.776	1.03362	0.47535	0.959685	0.299392	1.14708	0.018138
1432444_PM_a_at	Eapp	196.453	206.05	224.561	198.604	187.574	243.012	253.882	237.227	247.544	239.328	1.20504	0.000315875	1.17073	0.0204212	1.26075	0.0181511
1449741_PM_at	Dsg2	38.654	38.5666	41.0585	48.284	49.5435	34.2784	37.0783	48.4349	43.1021	43.882	0.956822	0.605283	1.01279	0.91439	0.889157	0.0181582
1426828_PM_at	1300018I17Rik	75.2284	73.1525	81.5701	82.2702	77.6625	80.2421	74.2529	83.0325	99.1846	97.2572	1.11307	0.128048	1.03295	0.524017	1.22828	0.0182053
1441083_PM_at	Clptm1	6.76362	6.72364	6.27953	6.65977	6.39907	7.21643	6.73131	5.99605	7.60491	7.50207	1.06779	0.189565	1.00895	0.886263	1.15684	0.0182133
1426406_PM_at	Setd8	1103.76	945.532	977.492	947.357	890.671	1035.43	979.435	978.082	1165.45	1212.96	1.10412	0.131201	0.988821	0.838495	1.294	0.0182242
1423222_PM_at	Cap2	335.596	353.922	270.482	241.469	219.164	415.545	378.611	356.879	389.527	357.304	1.33593	0.00995127	1.19899	0.105621	1.62132	0.0182387
1455988_PM_a_at	Cct6a	1233.87	1276.43	1053.57	1051.27	1017.95	1145.23	1276.44	1038.88	1159.2	1172.78	1.0283	0.638594	0.971008	0.740176	1.12699	0.0182401
1430326_PM_s_at	Uqcrq	6052.53	5602.5	5877.88	5760.3	5814.02	5881.98	5550.99	5749.23	5130.97	5280.93	0.948016	0.0923345	0.979998	0.511705	0.899569	0.018267
1421919_PM_a_at	Ccr9	5.42997	5.03817	5.19103	6.69458	6.59267	5.61129	4.82545	5.55217	5.59904	5.8323	0.947276	0.460833	1.02106	0.711974	0.860324	0.0182973
1456372_PM_at	NA	7.95851	5.8384	8.01322	8.30367	8.6908	6.72168	5.44042	6.31681	7.03229	6.85362	0.834046	0.0547829	0.847263	0.242159	0.817084	0.0182973
1453931_PM_at	Col14a1	5.00762	4.79808	4.92408	5.72355	5.68308	5.26343	5.37844	5.31582	4.82254	5.03163	0.987582	0.77805	1.08336	0.0041314	0.863898	0.0183046
1456922_PM_at	Snx29	9.57468	8.54715	10.6046	8.93897	8.66981	9.99735	9.45476	9.30968	10.2057	10.5422	1.06851	0.18986	1.00123	0.985939	1.17827	0.0183225
1459221_PM_at	NA	5.32103	4.99856	5.22571	5.26304	4.9796	5.17007	5.51424	5.71113	6.18428	6.14405	1.11385	0.0208	1.05469	0.199917	1.20363	0.0183239
1453924_PM_a_at	Ptgfr	5.2911	6.89692	7.49271	7.55003	7.89314	5.97915	5.82683	6.37174	6.11474	6.34108	0.872157	0.0945973	0.923631	0.500488	0.806559	0.0184112
1433873_PM_s_at	Pcnt	86.3833	95.0149	90.1909	136.563	131.191	87.5507	79.2084	105.992	90.1625	99.4848	0.857336	0.225337	1.00428	0.965018	0.70829	0.0184521
1450438_PM_at	Ncam1	5.04891	5.75636	5.15645	5.12074	5.22654	5.67	5.66052	6.55539	5.59828	5.66785	1.10806	0.0333749	1.12055	0.157552	1.0888	0.0184657
1454265_PM_a_at	NA	7.09139	8.05851	6.42481	7.71234	7.30237	6.72389	6.57793	7.48697	6.0082	5.87085	0.892822	0.0861868	0.963572	0.659658	0.791161	0.0184874
1450910_PM_at	Cap2	445.849	497.842	458.923	473.906	473.852	506.056	510.842	539.933	563.682	592.438	1.15426	0.00432377	1.10995	0.0527171	1.21985	0.0185192
1422979_PM_at	Suv39h2	5.35281	4.53947	4.95477	6.0513	5.74577	5.04383	4.9415	5.17976	4.48061	4.67859	0.912932	0.158379	1.02142	0.68723	0.776395	0.0185208
1428645_PM_at	Gnai3	122.103	124.768	123.864	91.4866	83.7025	123.742	134.007	121.755	116.378	115.535	1.11997	0.205612	1.02366	0.492682	1.32379	0.0185252
1448570_PM_at	Gmfb	225.022	227.517	233.121	203.806	187.018	237.087	237.031	254.581	257.285	263.677	1.16087	0.00951928	1.06277	0.085479	1.33298	0.0185273
1443423_PM_at	Wnk2	15.8375	14.9655	20.0834	15.9402	16.9507	9.96658	14.926	14.7613	12.1188	12.6157	0.768566	0.016229	0.779263	0.174119	0.752016	0.0185318
1455870_PM_at	Akap2	554.322	587.76	508.14	506.648	474.291	536.851	601.633	550.328	610.398	606.518	1.10435	0.0618739	1.02338	0.693662	1.24056	0.0185422
1447658_PM_x_at	Synpo2l	474.321	527.977	497.162	499.01	497.543	423.088	489.584	514.824	469.243	460.067	0.944228	0.150646	0.952006	0.488347	0.932525	0.0185658
1424333_PM_at	Rg9mtd1	104.542	99.5006	98.1083	108.519	106.529	107.316	115.574	91.3875	117.523	115.935	1.05904	0.280132	1.04013	0.612195	1.08561	0.0185904
1459098_PM_at	NA	53.4283	69.1121	60.9949	52.6427	53.864	67.4573	45.6388	74.0732	43.8343	45.8199	0.954425	0.720069	1.0198	0.906748	0.84177	0.0186013
1457006_PM_at	1700106J12Rik	8.99071	8.5795	7.93424	7.26265	7.25248	7.64219	6.66207	6.04696	8.73989	9.2157	0.957202	0.634437	0.797948	0.0367999	1.23703	0.0186025
1453424_PM_at	Fyco1	132.602	115.546	134.384	157.324	155.881	140.266	124.702	124.536	123.845	113.439	0.900901	0.161796	1.01823	0.784617	0.757601	0.0186161
1430656_PM_a_at	Asnsd1	312.457	338.092	295.349	330.561	320.224	361.485	300.622	298.816	362.394	363.481	1.05644	0.321884	1.01588	0.845216	1.11538	0.0186241
AFFX-GapdhMur/M32599_3_at	Gapdh	8560.13	8298.09	8320.96	7938.64	7815.7	8511.46	8444.64	8663.89	8569.8	8445.84	1.04158	0.043349	1.01751	0.237873	1.08006	0.0186259
1446827_PM_at	Ncoa2	11.317	10.8178	10.4425	12.0858	11.9243	13.3565	10.8222	11.6523	10.2922	9.76987	0.987732	0.848011	1.09988	0.240634	0.835571	0.0186459
1455704_PM_at	Xkr8	8.10668	8.89846	6.6819	7.9994	8.17143	7.37865	7.98491	8.10662	8.72529	8.70049	1.02604	0.648085	0.990844	0.921202	1.07761	0.018646
1444570_PM_at	NA	8.4668	6.78923	7.79265	6.3678	5.97871	9.73865	7.67515	8.03068	9.98688	9.13246	1.25904	0.0223372	1.10395	0.375715	1.54856	0.0186787
1439064_PM_at	Nynrin	7.06316	6.58029	5.54985	6.65857	6.6145	5.73294	5.80943	5.64936	5.50038	5.1376	0.857186	0.0103069	0.895715	0.211213	0.801471	0.0186954
1421984_PM_at	Stc1	4.58366	4.42908	5.69301	4.918	4.86925	5.00468	5.146	5.13811	4.57125	4.63534	1.0001	0.998539	1.03965	0.653023	0.940672	0.0186973
1428570_PM_at	Ccnc	35.8947	31.9369	36.8095	31.2182	32.0399	32.0385	37.9427	38.3434	45.8234	42.4518	1.17094	0.0577011	1.0352	0.652563	1.39548	0.0187047
1445300_PM_at	NA	5.60992	5.12111	5.8103	5.69898	5.54442	4.8296	6.16073	5.51379	6.23157	6.32906	1.04607	0.429864	0.997751	0.978642	1.11716	0.0187073
1426495_PM_at	NA	21.8173	19.6046	31.5406	23.663	21.8784	26.2514	26.2462	29.1284	29.4062	30.1927	1.19173	0.0753892	1.11874	0.488487	1.30868	0.0187087
1426992_PM_at	Xpr1	133.971	144.815	145.194	176.767	182.031	141.67	139.413	122.024	138.673	147.309	0.880311	0.111272	0.950768	0.389497	0.797055	0.0187528
1427329_PM_a_at	Igh-6	46.2382	44.5566	58.6043	42.9409	41.4114	64.2474	47.8852	58.5166	47.7897	47.6282	1.13825	0.199663	1.14224	0.3388	1.13118	0.0187745
1425766_PM_x_at	Gm6354	6.57575	6.75207	6.56664	6.0101	6.08729	6.42335	7.06989	6.29966	6.32375	6.33267	1.0143	0.671037	0.994896	0.897337	1.04621	0.0187773
1416481_PM_s_at	Higd1a	324.372	534.343	559.398	291.83	289.689	468.129	293.316	309.851	238.416	251.063	0.780531	0.264271	0.755438	0.281933	0.841725	0.0188736
1426232_PM_at	BC024479	48.2504	51.9667	51.145	37.0604	35.8729	46.2999	52.7629	45.4174	42.5802	44.0845	1.03054	0.734539	0.954533	0.423378	1.18827	0.0189307
1430442_PM_at	Nos1ap	7.85792	8.06726	13.362	9.97009	9.88833	8.148	7.80055	9.55959	7.91296	8.40091	0.850982	0.195377	0.870967	0.53941	0.821509	0.0189316
AFFX-r2-Bs-lys-M_at	NA	18.1945	12.7872	14.7277	14.0512	12.6649	15.5985	19.6379	14.8582	19.1516	18.5064	1.21163	0.0596881	1.09594	0.537415	1.40956	0.0189739
1430169_PM_at	1700007K09Rik	5.98605	6.63781	6.21263	7.12212	7.38885	6.35593	6.21205	5.23549	6.25881	6.30951	0.910768	0.116693	0.945159	0.438352	0.866126	0.0189796
1432280_PM_at	2310007L24Rik	9.91576	9.70544	8.85914	15.4252	16.8551	10.0465	8.16812	9.06002	9.90316	10.6933	0.787864	0.170117	0.957665	0.558982	0.638051	0.018996
1445309_PM_at	NA	5.17471	5.71761	6.25128	5.73077	5.66435	5.98805	6.58849	5.57255	5.94329	5.93255	1.05208	0.244312	1.05865	0.477747	1.04219	0.0190335
1421246_PM_at	Pax9	6.10098	5.425	5.91336	5.61011	5.74987	5.17299	5.33565	5.5941	4.6437	4.86241	0.889217	0.0144426	0.923357	0.131891	0.836807	0.0190445
1426626_PM_at	Gtf2f2	50.4272	63.8407	58.9574	59.733	59.023	58.6289	62.0663	63.5398	66.8767	69.1951	1.09701	0.0830193	1.06356	0.429621	1.14581	0.0190491
1452736_PM_at	R3hcc1	68.0175	71.4774	76.3549	62.582	62.4559	84.7536	79.2739	97.8092	71.4725	74.3851	1.19598	0.0373517	1.21305	0.0631539	1.16651	0.0190501
1431848_PM_at	Angptl2	9.25278	9.42554	9.42331	8.7443	8.95981	8.38841	9.16123	7.53651	7.95368	7.78156	0.891185	0.0133955	0.892694	0.100601	0.88879	0.0190636
1424859_PM_at	Homer3	14.6207	9.74239	9.80801	8.14242	8.20344	11.0131	12.0364	8.79626	11.8251	10.9288	1.08082	0.552361	0.931951	0.700839	1.39203	0.0190943
1434516_PM_at	Pstk	295.021	281.819	298.24	317.079	330.612	289.545	287.638	307.39	269.453	259.837	0.92848	0.106144	1.01085	0.71432	0.817194	0.0191001
1421472_PM_at	Srrm3	5.14073	5.44733	4.91985	5.6608	5.6134	5.52032	6.23521	5.46816	5.09073	5.21761	1.028	0.55621	1.11064	0.120709	0.91433	0.0191018
1459306_PM_at	NA	6.99594	7.57747	7.68054	8.72738	8.96314	6.75878	7.40282	6.91597	7.11498	7.47955	0.893042	0.0626322	0.947138	0.245116	0.824992	0.0191035
1433168_PM_x_at	5830456J23Rik	4.70326	4.54993	4.68328	5.62967	5.73051	5.20445	5.00226	4.90133	4.56684	4.22027	0.944597	0.390471	1.08406	0.0182122	0.773501	0.0191151
1449832_PM_at	1700091H14Rik	6.04566	6.71547	7.37111	7.06808	7.32943	7.17185	5.95972	6.77922	6.10168	5.88698	0.923825	0.173702	0.989	0.89465	0.83269	0.0191498
1423097_PM_s_at	Capn7	210.707	197.912	222.125	207.807	195.162	176.656	151.994	160.692	153.67	146.792	0.764047	0.000125243	0.775819	0.00938769	0.745622	0.0191531
1433170_PM_at	2900034C19Rik	5.90058	5.7404	5.44206	6.20594	6.39231	5.48053	6.27653	5.12952	5.6144	5.53153	0.944451	0.225775	0.9885	0.86632	0.884721	0.0191577
1447956_PM_at	C76614	5.57327	5.69121	5.32969	6.56365	6.24054	5.54775	5.55331	5.2556	5.26173	5.19863	0.912194	0.0633947	0.985687	0.613867	0.816948	0.0191633
1425546_PM_a_at	Trf	84.267	121.53	112.025	90.4899	96.4057	115.292	119.195	103.108	115.89	119.201	1.13467	0.108276	1.06222	0.617227	1.25787	0.0192159
1457435_PM_x_at	Myom2	5133.97	4072.68	5149.47	5193.42	5282.76	6593.64	5400.64	5206.37	7103.1	7706.19	1.28904	0.0272724	1.19814	0.166455	1.41362	0.0192276
1417008_PM_at	Crat	539.798	562.197	562.746	713.504	746.254	570.973	549.157	569.054	614.634	609	0.932251	0.375872	1.01468	0.472598	0.838244	0.0192371
1425573_PM_a_at	Asap1	8.56668	8.37565	7.43116	7.7764	7.81195	9.06166	9.41254	8.22701	8.14495	8.25327	1.07851	0.0956731	1.0955	0.193386	1.05195	0.0192439
1441034_PM_at	Itsn1	7.39782	9.00336	10.4173	7.07659	7.05732	8.14242	8.6727	10.3031	9.30589	8.75347	1.10317	0.296699	1.01118	0.931225	1.27773	0.0192575
1424107_PM_at	Kif18a	5.34933	5.38274	5.31415	5.85615	5.57382	6.33597	5.54492	4.94021	4.68499	4.72359	0.954633	0.47002	1.04829	0.557935	0.82315	0.0192992
1447785_PM_x_at	NA	4.72436	5.12224	5.37765	5.69436	5.75849	5.39873	5.46975	5.37115	5.35081	5.4221	1.01257	0.735739	1.0667	0.153253	0.940632	0.0193171
1441315_PM_s_at	Slc19a2	40.7812	41.4628	33.4469	39.0321	43.2999	38.3857	42.5488	42.1297	59.6825	57.3009	1.21222	0.109645	1.06373	0.442569	1.42088	0.0193184
1442982_PM_at	Ccdc66	115.498	117.262	116.901	140.038	137.832	99.2234	110.319	106.263	122.963	126.336	0.900518	0.134491	0.903172	0.026421	0.897178	0.0193201
1422168_PM_a_at	Bdnf	15.8466	18.6156	19.3382	36.9416	35.0941	11.2899	19.8822	10.7394	29.5003	29.0427	0.798295	0.426557	0.779016	0.276208	0.812694	0.0193237
1449215_PM_at	Slc22a21	5.49244	5.70988	6.18354	5.15027	5.5285	6.23533	5.7891	5.27309	6.7791	6.67586	1.09577	0.139687	0.994918	0.93605	1.25997	0.0193667
1444885_PM_at	NA	5.105	6.00522	4.59562	5.00899	5.12367	4.87618	5.87176	4.73729	4.6041	4.51922	0.952399	0.485315	0.985954	0.899261	0.900388	0.0194004
1428425_PM_at	Tgfbrap1	66.6025	60.4582	66.3315	70.3313	71.9245	62.9578	71.7225	70.6055	65.1073	64.2064	0.996876	0.939134	1.0615	0.309186	0.909022	0.019418
1441827_PM_x_at	Hsp90aa1	7.59385	8.73677	7.61551	6.95534	6.65527	7.81278	7.39775	9.50986	7.87604	7.98043	1.08041	0.269665	1.03233	0.747522	1.16501	0.0194314
1435290_PM_x_at	H2-Aa	244.346	923.472	433.465	1014.3	1124.08	491.26	344.144	853.062	574.991	644.607	0.777628	0.411796	1.05445	0.913956	0.570338	0.0194368
1441089_PM_at	Eif2c3	6.11832	6.98648	7.12293	6.19686	6.17827	6.23825	6.31616	9.26075	7.12293	7.43065	1.11551	0.237145	1.07848	0.638721	1.17603	0.0194434
1441693_PM_at	Adamts3	27.6143	34.5989	28.0777	25.2075	24.2479	18.2229	21.6108	25.1956	20.2596	19.2243	0.747878	0.0119704	0.720221	0.0495311	0.798373	0.0194559
1440697_PM_at	AI746446	10.1189	9.49963	10.8766	9.44516	9.58637	10.1056	9.87763	9.259	8.54907	8.26926	0.930014	0.161502	0.958912	0.425951	0.883709	0.0194706
1454229_PM_a_at	Eri2	4.34103	4.46152	4.6199	4.84962	4.82538	4.64452	4.36135	4.4376	5.11122	5.19771	1.02836	0.527972	1.00157	0.955082	1.06552	0.019491
1440899_PM_at	Fmo5	16.6883	16.2466	19.8921	24.5545	22.5282	20.2567	19.3113	17.0253	38.0064	34.9492	1.29666	0.239253	1.0713	0.448714	1.54952	0.0195097
1429757_PM_at	1700094C09Rik	4.83398	4.73149	4.61638	5.08605	5.13318	4.3399	4.35604	4.69059	4.94505	4.93941	0.953687	0.211957	0.94392	0.111907	0.967242	0.0195184
1416476_PM_a_at	Ube2d2	840.718	801.767	863.464	814.626	784.727	716.912	707.251	720.93	692.671	695.422	0.86064	6.38405e-05	0.856	0.00286711	0.867909	0.0196078
1451559_PM_a_at	Dhrs4	514.019	498.392	507.387	661.841	630.211	525.959	492.007	512.281	522.489	501.14	0.908255	0.180768	1.00688	0.764319	0.792251	0.0196187
1416669_PM_s_at	Naca	3201.07	3016.64	3094.52	2649.72	2519.65	3186.21	3227.35	3164.49	3055.83	3113.2	1.08738	0.0986757	1.02854	0.192187	1.19338	0.01963
1432804_PM_at	A230101C19Rik	4.82012	4.79931	4.66365	4.57024	4.36885	5.00858	5.03492	5.16713	5.17027	5.19997	1.10157	0.000867539	1.06494	0.0111892	1.1601	0.0196377
1430535_PM_at	Tsc22d2	94.0825	89.8814	92.6137	80.6328	71.6507	91.9803	92.1925	88.8828	107.972	107.523	1.13918	0.078558	0.987266	0.511383	1.41509	0.0196472
1423901_PM_at	Trip12	74.8828	96.4306	93.2053	90.1625	92.8417	76.687	71.7225	80.7522	79.3765	76.6224	0.86065	0.0158639	0.866335	0.176995	0.852433	0.019649
1424444_PM_a_at	1600014C10Rik	159.537	165.784	177.528	196.346	198.461	167.183	162.689	153.447	157.453	167.213	0.900105	0.0629899	0.961161	0.38274	0.822342	0.0196754
1415851_PM_a_at	Impdh2	242.88	255.77	215.893	231.243	237.272	228.822	255.112	183.731	255.65	257.789	0.99835	0.980662	0.934396	0.549342	1.09589	0.0196852
1449190_PM_a_at	NA	145.672	159.809	144.065	191.432	179.219	171.663	172.73	145.955	230.367	236.629	1.16721	0.210075	1.09076	0.248601	1.25993	0.0196964
1435824_PM_at	Yy1	236.73	234.115	245.365	208.516	206.02	245.532	246.043	238.661	189.704	184.532	0.976765	0.750814	1.01958	0.322877	0.902784	0.019708
1436584_PM_at	Spry2	149.064	150.707	129.77	90.0753	80.1362	126.333	136.582	154.739	142.142	131.294	1.15229	0.274414	0.972327	0.729568	1.60645	0.0197172
1419505_PM_a_at	NA	23.767	26.0897	17.8867	25.5617	26.2911	25.1352	24.06	24.6695	28.618	28.4642	1.09491	0.254756	1.09036	0.453628	1.10085	0.0197225
1424671_PM_at	Plekhf1	158.531	184.107	152.942	247.202	237.367	154.884	220.197	164.178	200.828	192.26	0.951228	0.688899	1.08814	0.553549	0.81121	0.0197308
1453374_PM_at	Zfand5	6.56571	6.66752	5.54985	6.22238	6.20124	6.33591	6.74215	5.95628	6.50513	6.60012	1.02989	0.455533	1.01338	0.852644	1.05487	0.019777
1428183_PM_at	Ankrd23	514.133	572.414	618.952	961.135	1022.7	313.573	504.205	290.222	640.286	543.932	0.62131	0.0563887	0.649664	0.0550838	0.596934	0.0198411
1416345_PM_at	Timm8a1	278.416	299.099	275.08	320.351	329.785	206.995	252.429	223.874	220.175	244.909	0.764196	0.000865783	0.801433	0.0207812	0.715362	0.0198562
1423240_PM_at	Src	14.0789	15.3575	15.8734	14.0045	13.5869	13.7797	14.6114	17.9768	15.2938	15.4738	1.05808	0.336929	1.02335	0.812169	1.11512	0.0198847
1423716_PM_s_at	Atp5d	4170.09	4102.98	4169.67	3943.41	3879.29	4044.55	4001.91	4224.07	3428.43	3533.68	0.949036	0.248374	0.986159	0.467768	0.889988	0.0198983
1417075_PM_at	Fam136a	363.582	383.45	386.307	393.741	379.352	310.489	364.552	329.447	321.775	331.22	0.869415	0.00132303	0.886308	0.0688016	0.844651	0.0199264
1449119_PM_at	Arih2	30.0586	31.656	23.2756	29.6794	25.9541	27.5478	35.5404	25.2395	42.5026	45.1966	1.25176	0.132746	1.03927	0.796776	1.57638	0.0199425
1457034_PM_at	D14Abb1e	34.892	34.1124	35.2484	30.565	29.4805	36.344	34.2549	37.8248	40.556	38.1152	1.13875	0.0201721	1.04001	0.27061	1.31019	0.0199499
1453394_PM_at	2410017I17Rik	9.13082	10.9515	10.904	11.5784	11.0841	9.48682	9.38424	10.3332	9.21302	9.49183	0.893013	0.0373132	0.942488	0.425599	0.825367	0.0199536
1455562_PM_at	Sox12	35.753	37.3115	33.1326	29.6475	29.9571	35.9614	26.4516	37.5723	32.0875	31.5915	0.987109	0.866654	0.941506	0.603484	1.06836	0.0199761
1448295_PM_at	NA	215.051	223.937	219.761	202.64	219.831	207.194	234.924	249.866	291.758	279.173	1.16805	0.0486526	1.05045	0.434344	1.35141	0.0199808
1452019_PM_at	Cyyr1	6.87456	6.69647	7.10998	8.0445	8.42151	6.74119	7.11427	6.77422	6.66457	6.85634	0.919336	0.123852	0.997518	0.924223	0.821141	0.0200101
1450826_PM_a_at	Saa3	8.39091	7.42773	6.43358	9.26064	9.46593	7.78628	6.91309	6.31745	7.60978	7.0653	0.870985	0.12999	0.944481	0.591993	0.783651	0.0200108
1439255_PM_s_at	NA	81.7557	74.2327	72.6924	63.0793	56.4004	94.895	83.8133	107.611	88.2151	84.4923	1.31844	0.00763204	1.25205	0.0608057	1.4455	0.0200188
1423929_PM_at	Ubac2	77.1779	76.874	89.9301	95.9824	96.1456	86.325	90.8725	76.507	101.146	102.842	1.04949	0.525391	1.03985	0.62001	1.06173	0.0200417
1426599_PM_a_at	Slc2a1	44.4723	37.1325	36.2348	69.4501	79.0517	48.488	57.5295	53.5537	107.292	109.151	1.41178	0.212059	1.35414	0.0196945	1.45752	0.0200974
1437537_PM_at	Casp9	46.9996	52.2307	66.646	58.0173	54.8183	57.3558	56.4769	55.0084	68.2432	70.0274	1.1019	0.248422	1.01787	0.875397	1.22542	0.0201157
1429228_PM_at	4930534B04Rik	23.7818	34.3624	30.4492	30.5988	28.0946	42.7737	35.2951	28.6303	58.9925	51.9029	1.47735	0.0400738	1.20437	0.303935	1.8894	0.0201221
1427813_PM_at	Ids	5.09803	5.09889	4.69544	4.92569	4.98596	4.82044	5.66761	4.82028	4.7217	4.74397	0.99879	0.976082	1.02793	0.68043	0.955004	0.0201271
1456048_PM_at	Cpeb3	253.543	251.658	243.212	355.6	375.41	258.276	211.072	251.612	290.48	277.996	0.871579	0.265104	0.963317	0.576902	0.777658	0.0201305
1448701_PM_a_at	Krit1	78.7954	72.4943	72.7872	67.9977	70.1941	81.3333	70.0559	76.6583	79.0425	81.3751	1.07231	0.0950891	1.01772	0.749092	1.16083	0.0201546
1442283_PM_at	NA	8.62716	8.10695	8.42489	8.62716	8.41472	7.51533	7.98506	10.3571	7.27812	6.92879	0.949373	0.50892	1.02776	0.807057	0.833647	0.0201723
1433717_PM_at	D19Wsu162e	185.284	182.475	194.714	186.897	198.072	164.638	186.577	156.588	153.634	153.86	0.860525	0.00491996	0.902805	0.133347	0.798752	0.0201891
1431510_PM_s_at	Cmc1	368.711	326.464	351.592	382.106	372.113	380.812	334.033	364.768	420.158	414.307	1.06279	0.26124	1.03138	0.584011	1.1064	0.0201969
1451436_PM_at	Sbno1	90.6162	78.1341	87.8868	99.9072	104.361	95.8525	90.8858	99.0449	129.434	123.924	1.16974	0.124187	1.11357	0.0954857	1.24032	0.0201981
1436377_PM_at	Gpr137	82.5925	84.682	89.7659	76.206	80.9947	76.5417	71.563	76.3646	62.1899	61.5501	0.840596	0.01053	0.873284	0.0155138	0.787147	0.0202171
1444100_PM_at	NA	45.0331	46.1492	54.8685	51.7314	50.9474	53.6265	41.4884	58.691	42.2181	44.4013	0.966613	0.680092	1.0531	0.68765	0.843595	0.0202327
1440489_PM_at	Zbtb46	11.9984	10.6747	9.97568	10.919	11.0935	10.4667	11.9758	10.214	9.53881	9.87172	0.952538	0.359012	1.00024	0.997627	0.881795	0.0202339
1447372_PM_at	Aldh16a1	20.6178	15.455	12.7203	16.6525	15.4738	17.4932	13.5696	13.6521	20.2022	20.6487	1.05742	0.653846	0.916418	0.635324	1.27157	0.020241
1425249_PM_a_at	NA	9.55674	8.79947	8.93709	8.17708	7.75399	9.62838	10.375	9.32059	12.2015	11.2072	1.21998	0.0145649	1.0744	0.157789	1.46937	0.0202484
1424084_PM_at	Rod1	5.05079	4.82791	4.69186	4.83891	4.61139	5.27743	5.15022	4.39513	5.50633	5.55977	1.07777	0.131532	1.01731	0.789493	1.17098	0.0202859
1453363_PM_at	Cacng2	23.6517	27.7411	20.3004	20.4186	20.738	24.3205	23.6337	25.0027	23.2009	22.6084	1.05243	0.450791	1.01763	0.856675	1.11305	0.0202931
1447227_PM_at	NA	5.09728	5.07948	4.64561	5.08925	5.1866	5.18828	5.24594	5.83207	5.97453	6.23766	1.13468	0.0177058	1.09742	0.130093	1.18844	0.0203549
1425806_PM_a_at	Med21	130.618	133.581	139.487	124.102	122.237	145.16	150.015	138.491	140.891	146.547	1.10935	0.00534547	1.07427	0.0777931	1.16684	0.0203607
1423898_PM_a_at	Trip12	615.34	625.633	563.686	621.272	614.897	591.353	607.534	608.975	689.514	712.737	1.05567	0.246395	1.00178	0.959941	1.13435	0.0203858
1420808_PM_at	NA	266.051	253.3	270.52	343.916	330.506	286.173	276.283	281.627	391.088	384.955	1.10642	0.35912	1.06863	0.0375174	1.15068	0.0204138
1437851_PM_x_at	Rnps1	421.191	482.146	458.422	420.742	427.386	400.321	478.389	437.171	461.735	454.431	1.01003	0.812159	0.96631	0.622248	1.08022	0.0204156
1434913_PM_at	Hmgcll1	4.84895	5.02519	4.51641	5.47871	5.69329	4.80119	4.93397	4.54556	4.8253	4.85448	0.937328	0.187753	0.992368	0.854881	0.866433	0.0204175
1433531_PM_at	Acsl4	40.9975	44.9595	42.0024	35.4884	29.6774	54.3737	42.5986	52.7829	59.3519	55.1579	1.36836	0.0063922	1.17033	0.134109	1.75721	0.0204484
1449562_PM_at	1700001G17Rik	7.28189	7.48328	7.06938	7.97457	8.19752	6.9291	7.24128	7.65352	6.50293	6.02219	0.903764	0.0724493	0.999512	0.988973	0.77449	0.0204675
1446417_PM_at	NA	11.7927	12.5557	13.7936	10.2015	9.32414	10.7537	9.96459	10.8002	12.7956	12.7702	0.989885	0.908946	0.826347	0.0264428	1.30934	0.0204706
1451893_PM_s_at	Magi1	22.0134	24.3067	22.6812	11.2484	13.2392	17.3128	22.7783	16.8052	19.0951	19.6988	1.02355	0.882313	0.824568	0.117723	1.58423	0.0204965
1459145_PM_at	A930033H14Rik	57.1626	39.5497	48.783	27.7203	24.5075	41.1306	53.2765	71.8125	38.5617	37.3292	1.22449	0.350827	1.14244	0.537995	1.45308	0.0204981
1452176_PM_at	Nup153	142.224	157.03	128.105	136.843	133.622	154.454	161.053	155.237	147.667	149.951	1.10108	0.0321423	1.10151	0.168197	1.10039	0.0204993
1427416_PM_x_at	Dusp7	181.942	151.84	173.887	185.611	179.409	168.232	217.59	182.518	209.986	216.412	1.13985	0.0690336	1.11951	0.304973	1.16815	0.0205212
1434243_PM_s_at	Tomm70a	80.4825	103.38	100.696	93.5625	92.9982	51.7536	68.9525	53.123	51.1162	36.7675	0.555512	0.000193671	0.610872	0.0153603	0.471073	0.0205273
1434922_PM_at	Phf12	14.2763	13.2389	13.5719	10.9195	11.7174	16.6222	13.1072	12.1878	16.0332	15.0903	1.1462	0.114174	1.0202	0.851439	1.3749	0.0205329
1457056_PM_at	NA	6.71777	7.07181	7.6451	6.52185	6.37507	7.20235	6.6818	6.59074	7.90808	7.56329	1.04703	0.369164	0.955223	0.387976	1.19962	0.0205377
1441953_PM_at	Stox2	36.0592	28.9088	37.023	30.0398	30.7868	31.1622	24.1769	23.5527	27.2268	26.5149	0.814614	0.0223233	0.773518	0.094968	0.883522	0.0205625
1444559_PM_at	Phtf2	6.30882	6.88842	7.12533	7.28038	7.59722	5.983	7.1618	5.61811	6.24279	6.34656	0.890685	0.0506026	0.923255	0.378243	0.846195	0.0205762
1427855_PM_at	Igk-V38	6.45573	6.93492	6.76828	7.644	7.7358	6.79688	6.59848	6.72226	6.60222	6.86541	0.945032	0.16508	0.99795	0.932117	0.87567	0.0205944
1457903_PM_at	NA	4.66171	5.007	5.29992	5.00792	5.05509	4.8683	4.68178	4.36917	4.86219	4.87134	0.944915	0.0858239	0.929895	0.210837	0.967258	0.0206062
1426822_PM_at	Rhot2	202.2	230.225	226.733	288.492	307.068	193.782	184.692	188.525	229.372	234.337	0.821467	0.0826664	0.860188	0.0288852	0.778611	0.0206115
1439908_PM_at	Zkscan1	10.8229	12.2909	8.06746	9.59793	9.69714	11.4624	9.63384	10.5817	10.8823	11.2903	1.06685	0.408213	1.01593	0.908027	1.14913	0.0206311
1456446_PM_at	4930523C07Rik	32.9319	29.9638	34.2586	34.2823	36.5622	35.8423	37.8715	27.1931	27.6605	27.106	0.926634	0.370033	1.03863	0.739676	0.773052	0.0206401
1433042_PM_at	4930572C08Rik	6.20113	6.7866	6.76422	7.05439	7.2048	6.73378	5.9788	5.72319	6.32638	6.47658	0.918485	0.0558547	0.933364	0.288506	0.897874	0.0206486
1452297_PM_at	Ccnt2	8.52061	10.1106	9.40365	10.5146	10.0661	10.497	10.5266	12.168	8.66981	8.43123	1.03449	0.674943	1.18394	0.0750026	0.830924	0.0206546
1418891_PM_a_at	Rab3d	30.1059	24.6807	43.4207	35.3582	43.7627	44.7115	33.0419	33.1459	79.8669	73.1082	1.48806	0.142438	1.12924	0.566547	1.93343	0.0206661
1442659_PM_at	Pcdh9	13.8265	9.23637	10.6886	12.8349	12.2585	11.5135	12.2623	12.0803	10.2244	9.74778	0.948734	0.545231	1.06235	0.636346	0.795913	0.0206678
1444862_PM_at	NA	8.21686	9.19661	11.1616	9.34185	9.84047	9.3816	7.77425	9.42793	11.411	11.6927	1.04041	0.668911	0.930314	0.551566	1.20442	0.0206708
1433082_PM_at	4930448K20Rik	6.90532	5.90545	6.87152	8.51537	8.69222	7.09109	6.20022	6.3111	6.29818	6.86231	0.888127	0.179661	0.995942	0.953739	0.764807	0.02068
1451665_PM_a_at	Ap4s1	621.279	636.882	642.824	739.182	766.826	604.99	619.548	648.27	636.885	652.362	0.928107	0.153528	0.985178	0.545723	0.856069	0.0207018
1432267_PM_at	6720483E21Rik	6.87155	7.76758	8.32414	7.79426	7.64024	7.48252	7.3757	7.88008	7.13627	7.03381	0.961212	0.312993	0.990204	0.875766	0.918078	0.020741
1421492_PM_at	Hpgds	9.76879	9.43268	9.27906	6.59074	6.92357	9.35109	8.60977	10.3136	9.58695	8.93395	1.11431	0.229072	0.992764	0.900131	1.37047	0.0207656
1460380_PM_at	Dsg2	91.7426	73.9545	68.3434	82.3307	80.5164	91.8075	68.2196	78.7567	55.993	62.2636	0.899601	0.317092	1.02027	0.879798	0.726182	0.0207662
1417497_PM_at	Cp	22.0265	32.3398	29.0294	51.6583	56.764	22.2789	20.7759	19.8306	36.7173	36.8629	0.711433	0.192354	0.754061	0.0937482	0.678645	0.0208219
1425433_PM_a_at	NA	6.7616	6.51492	8.60394	6.2964	6.17363	6.90061	6.79224	5.61674	6.71176	6.66192	0.951465	0.525568	0.882504	0.33184	1.07247	0.0208309
1432342_PM_at	Nmnat3	5.84214	7.15834	6.26578	6.59885	6.71705	6.31139	6.15216	6.99164	7.08305	7.05746	1.03111	0.516632	1.00981	0.898928	1.06193	0.0208426
1450689_PM_at	Prss3	7.17495	7.74077	6.76596	7.89646	8.13151	6.29195	6.84857	7.00656	7.05175	7.17316	0.91149	0.052793	0.929221	0.224263	0.887505	0.0208568
1445682_PM_at	2700099C18Rik	6.01698	5.46392	6.96946	5.3702	5.32773	6.1915	6.28062	6.07424	5.64871	5.5829	1.0216	0.722264	1.0052	0.945975	1.04989	0.0208666
1437006_PM_x_at	Becn1	21.3585	19.8795	23.1701	23.4534	22.622	20.1586	20.6345	21.3802	20.0829	19.6705	0.922552	0.0453059	0.965304	0.504014	0.862791	0.020877
1451943_PM_a_at	Ppm1a	130.538	135.07	135.177	165.706	179.238	132.16	131.747	91.3916	126.514	126.296	0.815456	0.0577692	0.886508	0.327604	0.732903	0.0209039
1441493_PM_at	Erc1	43.1234	48.31	43.1732	40.2461	43.2673	46.0247	33.9826	40.5938	30.4558	28.4746	0.823087	0.0593304	0.895953	0.295642	0.705641	0.0209241
1428186_PM_at	Kctd6	65.7035	78.9282	78.6176	79.0538	81.2718	68.6863	81.7956	77.6103	72.4225	71.4644	0.969769	0.542722	1.02169	0.795413	0.897467	0.0209263
1441457_PM_at	NA	23.0506	20.9169	20.2975	19.2422	20.1936	19.2462	21.6228	32.0062	16.2506	16.4992	1.01856	0.899826	1.13398	0.513272	0.830457	0.0209506
1455372_PM_at	Cpeb3	561.173	631.121	611.35	806.913	826.822	521.894	529.407	506.348	594.766	648.625	0.814877	0.06814	0.863613	0.0200412	0.761072	0.0209614
1458899_PM_at	Usp53	8.84934	6.77299	8.51319	6.99427	7.16559	8.138	7.92738	7.72184	8.08124	8.37222	1.0508	0.40121	0.985569	0.867841	1.16198	0.0209941
1454538_PM_at	NA	6.25908	6.04569	5.62555	6.21762	6.22645	6.44293	6.06246	6.1776	6.18822	6.19163	1.02267	0.333445	1.04198	0.31301	0.994839	0.0210116
1458531_PM_at	D6Ertd588e	5.29175	4.6215	5.03564	5.22313	5.30714	4.6537	4.76436	4.66453	4.88775	4.94654	0.938684	0.0573032	0.942049	0.219278	0.933907	0.0210231
1422105_PM_at	Cd3e	12.4845	11.7279	10.9256	12.1001	12.4614	11.285	12.0914	9.82734	10.9515	10.7279	0.919325	0.0737945	0.944955	0.465973	0.882658	0.0210445
1435406_PM_at	Cchcr1	12.045	9.75709	11.7459	11.8752	11.9247	10.3893	13.9852	17.2414	11.607	11.6667	1.13151	0.27542	1.24049	0.270517	0.977893	0.0210525
1417765_PM_a_at	Amy1	11.8777	12.9775	10.4595	127.931	143.489	9.41421	8.15854	9.49385	68.4238	52.6072	0.48282	0.365375	0.766439	0.0315463	0.445918	0.0210786
1426882_PM_at	Ube3c	77.1933	76.695	90.8395	76.9426	77.1906	69.7803	73.3653	78.1998	70.6211	72.2625	0.913173	0.0583086	0.904456	0.210892	0.927014	0.0210872
1417170_PM_at	Lztfl1	255.28	239.964	261.475	248.392	271.242	258.093	288.302	283.492	342.916	356.373	1.19808	0.0318355	1.09669	0.0979934	1.34573	0.0211002
1429181_PM_at	1700009P17Rik	17.2866	17.8029	17.2386	22.0927	18.2776	17.3846	20.8224	24.9832	34.024	36.245	1.43971	0.0630245	1.20758	0.175812	1.74061	0.0211129
1423782_PM_at	Mobkl1b	170.816	206.767	174.546	139.095	137.231	176.811	181.477	170.869	162.337	156.362	1.02342	0.783564	0.958395	0.552362	1.15335	0.0211301
1458295_PM_at	NA	25.2982	21.1849	26.7369	25.0846	24.1887	26.3639	27.1731	24.5751	29.5294	28.5798	1.11207	0.061694	1.06681	0.423716	1.17933	0.0211424
1450096_PM_at	Gna12	14.0787	12.7929	13.2401	16.2887	17.1915	11.2319	13.0469	12.6459	13.7117	13.6465	0.873504	0.0922159	0.920545	0.186502	0.817145	0.0211695
1423545_PM_a_at	Zfp207	169.672	194.65	169.841	174.55	173.371	169.569	181.292	176.983	153.779	146.89	0.939268	0.222973	0.98817	0.826001	0.864189	0.021187
1452141_PM_a_at	Sepp1	3643.72	3549.2	3750.31	3308.3	3322.09	3899.62	3635.12	3792.31	3743.14	3633.59	1.06431	0.0554041	1.03507	0.254726	1.11256	0.0211955
1437338_PM_x_at	Elp3	26.2994	28.6102	24.5241	34.1672	33.1356	29.7796	33.1129	23.0303	28.7004	27.4033	0.967902	0.715811	1.08169	0.53529	0.833602	0.0212056
1425549_PM_at	Psen1	8.40316	7.88865	8.24465	8.13629	8.35711	7.71415	7.58572	8.49374	9.6493	9.35109	1.043	0.432809	0.969725	0.48468	1.152	0.0212127
1427943_PM_at	Acyp2	1309.7	1623.65	1325.02	1864.01	1959.33	1381.71	1309.24	1342.12	1564.65	1507.23	0.87914	0.2077	0.947092	0.5114	0.803456	0.0212326
1428140_PM_at	Oxct1	2777.46	2864.08	3047.36	3143.06	3271.53	2865.39	3009.68	2679.2	2523.29	2653.96	0.909162	0.058175	0.984505	0.736567	0.807105	0.0212355
1451413_PM_at	Cast	399.923	417.802	386.149	433.118	406.575	375.62	327.811	328.655	330.31	322.39	0.824433	0.000455974	0.857303	0.0349983	0.777307	0.0212461
1416985_PM_at	Sirpa	43.1942	46.3896	47.3445	39.0742	41.2531	51.8341	53.8984	47.3177	47.6503	48.5453	1.14725	0.0130619	1.11774	0.0808498	1.19755	0.0213321
1425671_PM_at	Homer1	4.77959	4.96823	4.81816	5.08744	5.0177	4.90476	5.60427	5.4322	5.43623	5.54623	1.0913	0.011277	1.09442	0.103505	1.08682	0.0213349
1456599_PM_at	Nxt2	12.7469	9.85009	10.3009	10.3344	9.68425	10.7064	12.2231	10.61	12.4526	12.9087	1.11309	0.139011	1.0195	0.847197	1.26688	0.0213891
1450313_PM_at	Tas1r2	9.72526	10.6787	9.09789	9.79205	10.0213	9.18498	10.3031	8.91361	8.66981	8.91037	0.932408	0.121556	0.96271	0.589538	0.887288	0.0214346
1433765_PM_at	Ube2o	35.504	28.5626	40.8056	47.7384	50.6112	42.9465	35.7671	28.9536	38.7622	39.5603	0.915206	0.480138	1.02665	0.870795	0.796369	0.0214541
1433625_PM_at	Bat2l	108.962	110.861	102.656	93.0281	102.089	121.469	119.354	121.583	129.318	127.664	1.19666	0.000559022	1.12381	0.00673706	1.31707	0.0214561
1460585_PM_x_at	Pisd	337.962	348.819	357.475	379.58	386.046	356.598	391.262	319.154	410.132	416.527	1.0463	0.43376	1.02179	0.742844	1.07972	0.021487
1460479_PM_at	A330094K24Rik	7.02404	6.97622	7.08349	9.70242	10.3199	6.98944	6.66392	5.66579	6.45332	7.17847	0.801607	0.0707655	0.916305	0.214834	0.680829	0.0214992
1416810_PM_at	Mea1	172.698	168.298	176.584	158.839	163.659	175.737	191.386	188.857	178.501	181.261	1.09007	0.00837251	1.07419	0.0771004	1.11555	0.0215041
1455692_PM_x_at	1700097N02Rik	6.11413	7.3936	6.525	7.48424	7.95188	6.21775	6.46508	7.73695	5.71761	5.24129	0.884683	0.16781	1.01932	0.84107	0.709951	0.0215129
1426342_PM_at	Stt3b	670.691	604.828	731.852	637.042	612.313	618.569	714.925	706.604	720.426	709.708	1.06556	0.192207	1.0163	0.831052	1.1447	0.0215137
1419795_PM_at	AA517631	6.25071	5.3893	6.02476	7.27996	7.29768	5.76519	5.00978	6.50598	6.13496	6.43405	0.925798	0.329458	0.978272	0.811779	0.862212	0.0215343
1428196_PM_a_at	Fam82a2	105.639	117.234	102.584	95.191	94.7074	91.7684	98.6202	107.509	121.327	114.49	1.03562	0.59965	0.915321	0.223171	1.24181	0.0215584
1422104_PM_at	Vsx1	8.01239	8.85135	8.75118	9.37877	8.93435	8.17197	7.43197	7.01192	7.52872	7.66668	0.860754	0.00291673	0.882917	0.0807446	0.829754	0.0215597
1428750_PM_at	Cdc42ep2	84.0393	70.8328	82.2825	73.5112	76.4841	68.0045	65.4209	85.3605	65.1217	64.4325	0.899755	0.137376	0.922545	0.460431	0.863722	0.02157
1431893_PM_a_at	Pdss1	220.453	215.995	238.54	173.538	164.45	146.113	153.519	149.901	134.1	127.087	0.701616	0.00399497	0.665986	0.000480364	0.772773	0.0216214
1433053_PM_at	Itgb2l	6.98305	8.90659	8.49471	9.53184	9.31945	8.05974	9.44167	9.22537	8.61153	8.70033	1.01857	0.762603	1.09606	0.342307	0.918339	0.0216394
1451466_PM_at	D16Ertd472e	19.7312	21.66	23.8756	21.1948	21.6757	22.1405	20.9713	25.0466	19.1372	18.5243	0.97857	0.738599	1.0443	0.601726	0.878496	0.0216447
1426778_PM_at	Dag1	1169.49	1131.38	1101.33	1184.02	1144.04	1073.53	985.479	978.32	1030.38	1018.18	0.887549	0.000433041	0.892752	0.028838	0.879945	0.0216448
1455221_PM_at	Abcg1	8.5011	8.56886	9.09769	9.45065	9.59036	8.81347	9.47007	9.09897	7.34039	7.89258	0.942639	0.284916	1.04643	0.204985	0.800008	0.0216492
1417919_PM_at	Ppp1r7	131.62	144.443	153.806	160.391	163.399	133.054	146.547	165.959	184.486	191.738	1.09039	0.30728	1.0365	0.67318	1.16194	0.0216906
1419641_PM_at	Purb	79.3455	80.0288	95.7825	103.655	106.041	85.3934	97.6425	86.8646	118.91	123.126	1.10129	0.362432	1.05778	0.49866	1.15422	0.0217046
1450432_PM_s_at	Mus81	40.0889	41.3514	39.52	44.9429	48.0442	37.4986	45.5647	37.3821	35.6859	36.2527	0.899212	0.112983	0.995743	0.953425	0.773641	0.021706
1417495_PM_x_at	Cp	83.11	92.537	110.321	161.924	175.642	85.0893	86.0258	90.6262	122.28	123.415	0.813807	0.292438	0.915282	0.37832	0.727843	0.0217222
1424957_PM_at	Ahdc1	10.9575	11.0159	12.3598	10.7817	11.2244	13.09	11.2831	14.8832	13.4535	12.9623	1.16566	0.0194857	1.1434	0.221973	1.20038	0.0217586
1435341_PM_at	Ppig	126.093	111.635	126.503	108.69	112.264	110.748	129.276	126.479	130.002	126.123	1.06398	0.188237	1.00624	0.925046	1.15918	0.0217605
1415904_PM_at	Lpl	8985.4	9288.56	8716.15	9461.98	9472.96	9492.88	9345.08	9309.24	9790.86	9904.36	1.04175	0.0771004	1.04287	0.0917641	1.04015	0.0217633
1434106_PM_at	Epm2aip1	224.139	260.772	256.791	283.137	263.459	226.086	196.207	212.136	195.345	205.046	0.803247	0.00183126	0.85537	0.0687692	0.732519	0.0217848
1450909_PM_at	Eif4e	83.7762	73.7225	82.2213	105.599	101.538	73.0302	61.2656	88.3907	89.37	87.2537	0.893597	0.280306	0.928944	0.53853	0.852689	0.0217949
1448268_PM_at	Tmed9	373.355	376.208	351.765	376.632	363.046	371.971	360.319	333.418	414.722	417.867	1.03112	0.517146	0.967658	0.437446	1.12561	0.0217961
1429059_PM_s_at	Tmem107	16.159	12.8979	16.1699	19.0751	20.2172	16.8535	13.9871	12.7631	14.6578	13.4211	0.848122	0.117006	0.964113	0.756531	0.714613	0.0218021
1458422_PM_at	D730002M21Rik	7.79027	7.25568	7.78329	8.86542	8.60874	7.11143	7.32209	8.53079	7.7055	7.83964	0.955489	0.377147	1.00592	0.929245	0.889607	0.0218064
1417126_PM_a_at	Rpl22l1	832.565	857.363	633.212	788.462	799.108	606.852	638.377	719.777	712.242	731.099	0.871542	0.0621492	0.845841	0.203051	0.909151	0.0218072
1439682_PM_at	NA	4.81628	4.88126	4.64918	4.72905	4.75347	4.74012	4.8637	4.52734	4.08943	4.25838	0.943335	0.108997	0.984974	0.581914	0.880336	0.0218912
1435000_PM_at	Gspt1	102.019	127.448	120.781	119.243	121.503	96.2044	96.0301	106.127	83.0275	92.5683	0.801967	0.00328311	0.851859	0.105927	0.729383	0.0219074
1456076_PM_at	Defb19	6.30625	6.12946	5.08645	6.3379	5.96354	7.13909	6.42077	6.98503	7.84352	7.56329	1.20548	0.00651047	1.17251	0.0832658	1.25244	0.0219334
1432157_PM_at	4930515G13Rik	5.87477	5.46088	5.00056	6.1377	6.22939	4.83066	5.41951	4.83584	5.44103	5.19729	0.896215	0.0544483	0.92347	0.261827	0.860212	0.021947
1446292_PM_at	NA	6.87954	5.91164	7.86065	7.97285	7.93074	7.10098	6.09937	7.32165	6.71409	6.27741	0.916786	0.228596	0.993713	0.952081	0.816891	0.0219504
1424624_PM_at	2900011O08Rik	10.7083	13.1327	11.0874	13.1637	12.2474	10.4197	12.8362	14.048	9.36409	9.66043	0.933525	0.469152	1.06801	0.576886	0.748669	0.0219889
1419041_PM_at	Itfg1	160.624	210.698	168.791	162.539	171.383	198.702	207.928	199.271	196.111	198.407	1.1446	0.0276459	1.1218	0.237348	1.18146	0.0219919
1420012_PM_at	Xbp1	11.231	12.2388	11.0502	11.0012	10.9031	11.85	12.4372	12.2369	12.2396	11.9147	1.07539	0.0131042	1.05805	0.176868	1.10272	0.0220074
1417959_PM_at	Pdlim7	220.383	258.182	213.527	242.276	236.436	160.995	219.478	157.232	187.36	199.865	0.789995	0.00849435	0.776926	0.103301	0.808891	0.0220088
1420260_PM_at	Phf7	12.1841	10.7221	10.3562	11.1316	11.5892	10.5368	9.98637	9.39569	8.98882	9.44575	0.863712	0.00654429	0.899478	0.160736	0.811351	0.0220126
1458995_PM_at	AA408296	6.18481	6.47753	6.90061	6.33816	6.12698	6.04013	6.50347	7.29419	6.95607	7.05598	1.05688	0.202267	1.01405	0.838374	1.1241	0.0220578
1431597_PM_a_at	Nrip3	4.93572	4.86003	5.45792	5.54758	5.69697	4.82157	6.31304	5.29359	4.91477	4.72346	0.983705	0.8041	1.077	0.45924	0.857147	0.0220796
1451946_PM_a_at	Cabyr	5.02141	5.17591	5.1257	4.68517	4.34919	4.87618	4.97591	5.108	5.6496	5.61765	1.07677	0.135812	0.976314	0.21006	1.24716	0.0220908
1415828_PM_a_at	Serp1	70.4171	132.822	94.2098	70.4299	66.0496	95.2725	126.469	104.261	89.9615	85.9221	1.15661	0.374624	1.09599	0.665259	1.28872	0.0221105
1451277_PM_at	Zadh2	619.662	639.622	601.722	714.913	755.702	641.887	554.897	646.612	595.084	602.047	0.912627	0.124875	0.990537	0.862365	0.814034	0.0221354
1426582_PM_at	Atf2	105.555	99.8304	93.3174	87.2252	97.861	120.66	110.703	97.1633	136.026	129.958	1.22886	0.019249	1.09984	0.264775	1.43708	0.0221529
1422532_PM_at	Xpc	53.1567	50.9032	64.3316	47.7365	43.3622	51.6902	57.3333	67.9991	61.3395	59.9925	1.14977	0.11591	1.05126	0.67317	1.33188	0.0221596
1454526_PM_at	9430014F16Rik	4.8815	4.933	5.2268	5.22531	5.17869	4.89965	5.68432	4.6785	4.55269	4.71788	0.964148	0.422275	1.0147	0.830931	0.891058	0.0221736
1417494_PM_a_at	Cp	233.312	241.358	285.858	393.856	379.175	221.203	238.25	266.072	294.655	314.642	0.870408	0.326282	0.953976	0.606914	0.788192	0.0221796
1445081_PM_at	Scai	6.10141	6.09351	5.61578	5.21579	4.62314	7.00819	6.31605	6.74804	7.03768	6.869	1.22891	0.00347579	1.12698	0.0431231	1.41343	0.0221855
1430546_PM_at	Cryzl1	47.9886	45.6224	45.975	63.8364	60.9629	52.4128	56.5128	45.1154	51.3559	49.0273	0.962324	0.660051	1.10356	0.230927	0.804357	0.0221857
1441818_PM_at	NA	4.68352	5.01425	5.4619	5.27324	5.39356	5.2956	4.81561	4.53369	4.88803	4.93255	0.947303	0.185279	0.966043	0.616783	0.920668	0.0222225
1432420_PM_a_at	2310002L09Rik	80.8435	107.541	99.3183	265.652	280.352	80.8435	80.807	77.8939	202.056	214.959	0.787518	0.52932	0.83261	0.11374	0.763758	0.02223
1420002_PM_at	D7Ertd1e	8.07247	8.29077	6.31038	8.2827	8.63853	6.48138	6.90614	7.57739	6.71003	6.22041	0.856055	0.042223	0.924639	0.463529	0.764155	0.0222378
1454783_PM_at	Il13ra1	75.3737	69.2343	63.2806	49.1002	51.8439	60.5352	58.56	68.1417	73.9675	68.3277	1.06702	0.491883	0.90066	0.204993	1.40964	0.0222401
1449224_PM_at	Trpm5	5.27809	5.28978	5.73793	5.45285	5.60504	5.16764	5.08733	5.23911	4.81337	4.93986	0.922657	0.00712969	0.950219	0.161126	0.882015	0.0222428
1425157_PM_x_at	Tspan33	6.53641	8.20715	7.05642	7.97865	8.23463	7.05642	7.35412	6.88248	7.15236	7.25145	0.939063	0.224161	0.976745	0.758135	0.888396	0.0222459
1445779_PM_at	NA	5.84452	8.34602	7.42451	7.40414	7.24836	6.27871	6.19998	6.8569	7.84001	7.83903	0.965454	0.654686	0.894543	0.373556	1.07006	0.0222634
1434861_PM_at	NA	111.314	95.3027	106.05	86.3579	92.634	91.2235	86.2269	80.7591	68.2825	65.5159	0.797318	0.0184207	0.825831	0.031583	0.747511	0.0222662
1423010_PM_at	Sacs	69.0686	95.1642	81.7777	72.0272	82.2198	61.9695	60.6099	54.6227	32.6986	39.7824	0.623806	0.00364871	0.720303	0.0434025	0.469902	0.0222773
1432873_PM_at	4932702M13Rik	4.47879	4.21905	4.45389	4.36007	4.37143	4.20541	4.58465	4.51754	4.22662	4.17836	0.992202	0.735249	1.01185	0.735034	0.962604	0.0222846
1442775_PM_at	NA	10.7277	9.4322	10.7715	8.46031	8.66981	9.64083	9.27002	12.583	9.8564	9.57615	1.05961	0.484085	1.01818	0.876955	1.13441	0.0223243
1419468_PM_at	Clec14a	14.8596	14.6696	11.3443	14.1666	12.6253	19.9038	14.0687	12.4082	18.7769	18.4221	1.23519	0.0837141	1.13474	0.510372	1.38844	0.0223257
1415679_PM_at	Psenen	707.379	800.135	732.236	811.712	782.359	721.43	728.02	714.895	694.722	701.396	0.928698	0.0317454	0.966333	0.419774	0.87582	0.0223531
1456124_PM_x_at	Svs5	6.247	5.59283	5.57134	6.4035	6.33154	5.37327	5.44763	6.60727	4.86252	5.2542	0.91371	0.170756	1.00098	0.990703	0.7944	0.0223608
1451394_PM_at	Dpp6	9.18026	10.5883	13.021	14.7539	15.5373	10.4571	8.5263	11.2247	12.3531	12.5795	0.874129	0.293885	0.921273	0.566575	0.823096	0.0223797
1429276_PM_at	Trank1	9.07154	8.39687	8.49057	8.8243	8.66903	8.63865	8.60017	8.92202	7.75386	7.97324	0.963998	0.247207	1.00778	0.788114	0.899034	0.0223806
1428870_PM_at	Nolc1	32.3042	31.2693	32.2029	35.6503	35.1736	32.6379	30.1148	26.1165	30.2182	28.4264	0.885435	0.0252733	0.927881	0.298141	0.828035	0.0223983
1449648_PM_s_at	Polr1c	140.448	153.212	148.06	154.367	154.186	144.064	149.659	132.742	164.635	161.902	1.00364	0.934525	0.965463	0.45852	1.05829	0.0224149
1418099_PM_at	Tnfrsf1b	38.129	40.8246	44.1585	32.1677	31.822	37.453	45.256	53.8319	37.0944	38.8883	1.13587	0.23952	1.10908	0.424738	1.18742	0.0224259
1428445_PM_at	Yif1b	349.617	373.961	363.632	367.335	371.428	314.917	337.088	342.935	297.891	316.406	0.881304	0.00152141	0.915132	0.0499211	0.831522	0.0224309
1428217_PM_at	1600012H06Rik	54.0227	42.4991	48.2251	43.5981	44.361	56.5395	46.2677	41.1059	48.0093	49.1937	1.03614	0.620356	0.99424	0.962962	1.10509	0.0224463
1455607_PM_at	Rspo3	5.62899	6.01522	6.30951	5.50205	5.31161	7.21155	5.45981	5.46047	6.06108	6.02471	1.05041	0.452407	1.00992	0.92787	1.11764	0.0224495
1428903_PM_at	Dem1	18.5431	19.8372	20.0509	12.8743	13.995	23.8052	20.7874	21.8863	17.0776	17.1679	1.18082	0.163596	1.13773	0.055046	1.27452	0.0224564
1432556_PM_a_at	Fam183b	5.24607	6.36407	7.45758	7.16618	7.26918	5.72225	5.92682	5.77151	6.4163	6.15059	0.895066	0.139468	0.913616	0.440234	0.870563	0.0224798
1441365_PM_at	Foxp2	4.94043	4.60473	5.09339	4.61999	4.67486	5.25831	4.95443	4.79594	5.16725	5.34465	1.06632	0.0536093	1.02529	0.567093	1.13094	0.0224967
1428204_PM_at	Gabrb2	6.37698	5.73805	6.14138	6.32113	6.27068	5.55682	5.88549	6.51606	6.11341	6.07932	0.977402	0.493053	0.983675	0.783222	0.968307	0.022498
1447231_PM_at	NA	94.7408	91.757	78.6283	70.4934	58.4355	80.0838	116.451	80.8172	103.773	104.185	1.23158	0.100224	1.04611	0.769277	1.61296	0.0225225
1455921_PM_at	Ttc30a2	3.80744	4.26201	4.05669	4.50468	4.75946	4.88662	4.24582	4.65553	5.59807	5.80154	1.17752	0.0532519	1.13704	0.0727319	1.23051	0.0225281
1428629_PM_at	Zfp518	13.2187	15.59	14.9769	15.6554	16.2544	15.8493	11.8959	13.9267	18.0077	17.8942	1.02482	0.777474	0.951727	0.627969	1.12511	0.0225383
1452609_PM_at	1190005I06Rik	16.3677	16.3005	17.7132	20.12	16.5236	22.5058	18.5086	21.6296	31.7122	34.4292	1.47987	0.0300722	1.2434	0.0344914	1.80499	0.0225615
1454980_PM_at	4930402E16Rik	397.178	470.917	430.472	524.25	557.992	388.592	360.713	432.896	427.115	432.051	0.857426	0.0723708	0.910389	0.264804	0.793877	0.0225806
1425711_PM_a_at	Akt1	94.5728	81.9302	90.9894	71.9709	69.4836	122.175	106.135	85.0628	92.9367	100.488	1.23927	0.0407274	1.17152	0.250346	1.3674	0.0226104
1449744_PM_at	Slc19a1	8.39338	9.41523	8.34588	9.39139	9.92774	7.82318	8.07148	10.1879	7.49955	6.99173	0.892249	0.158984	0.997249	0.978263	0.7501	0.022615
1427250_PM_at	Atp2a2	1657.18	1857.02	1977.28	1915.07	1823.77	1493.15	1539.19	1551.01	1490.04	1546.75	0.825556	0.000409528	0.83463	0.0333366	0.812227	0.0226467
1451545_PM_at	Tdrd3	72.8954	72.8423	75.9462	80.8028	84.3267	84.2327	70.3216	75.1704	65.3772	60.5054	0.919325	0.218729	1.03627	0.558421	0.762327	0.0226752
1449024_PM_a_at	Hexa	308.407	352.092	359.223	357.437	371.739	381.789	339.714	365.527	422.083	414.054	1.09964	0.0995947	1.06601	0.325991	1.14669	0.0227162
1430591_PM_at	Ddc	17.2493	17.9343	19.6933	13.4862	13.2481	15.2281	18.9286	16.3322	17.0916	16.1259	1.02567	0.774699	0.920041	0.328805	1.2425	0.0227367
1423869_PM_s_at	Txnrd3	81.6233	86.1348	71.3486	81.8543	80.3325	84.2775	84.4613	81.4236	89.9072	92.6341	1.07827	0.083744	1.04624	0.457353	1.1255	0.0227379
1430533_PM_a_at	Ctnnb1	118.572	134.677	119.172	95.2498	81.6525	148.599	155.92	159.371	139.974	133.922	1.34308	0.00739721	1.24561	0.00773659	1.54829	0.0227448
1422987_PM_at	Ntn1	5.75245	7.05951	5.78944	6.7058	6.79406	6.2147	6.9882	5.55998	5.10602	5.53596	0.916003	0.241413	1.00868	0.932357	0.788303	0.0227827
1449602_PM_at	NA	6.52445	6.37655	7.30967	7.20924	7.36781	7.23154	6.16036	8.0948	7.93968	7.84352	1.07135	0.263121	1.06314	0.536591	1.08274	0.0228325
1451271_PM_a_at	Acat1	1992.98	2159.54	1660.24	2448.82	2302.86	1789.41	1805.21	1994.9	1894.19	1835.92	0.88217	0.115684	0.961596	0.667847	0.785009	0.0228601
1434958_PM_at	Sacs	283.967	338.022	265	271.685	239.849	232.19	232.081	245.782	149.007	153.646	0.724125	0.0199115	0.80052	0.0576049	0.591657	0.0229105
1421933_PM_at	Cbx5	8.19999	7.27578	7.0036	8.51455	8.72148	7.94324	7.48599	7.63144	7.93968	7.86165	0.978512	0.641769	1.02586	0.642357	0.916761	0.022946
1446089_PM_at	C86400	4.76666	4.49998	5.19801	4.30779	4.07137	4.54053	4.4946	4.85393	5.05812	4.96625	1.04682	0.36936	0.960207	0.455803	1.19635	0.0229539
1420699_PM_at	Clec7a	44.1429	72.2407	64.7395	37.6119	35.307	76.4325	38.2103	74.4975	27.5041	28.6698	0.965645	0.898379	1.04426	0.867279	0.770363	0.0229762
1417461_PM_at	Cap1	45.3299	128.944	47.5893	76.528	71.0833	105.797	53.0128	119.722	91.3566	92.8663	1.25247	0.348899	1.25542	0.610071	1.24803	0.0229979
1459355_PM_at	NA	8.00179	9.49153	7.18967	8.87565	8.66981	9.06041	7.77998	7.10357	8.11139	8.06103	0.949985	0.426867	0.97006	0.79458	0.921744	0.0230031
1449412_PM_at	1810046J19Rik	495.135	503	560.63	660.317	665.375	543.604	574.134	606.522	709.92	698.238	1.08596	0.347185	1.10617	0.115321	1.06221	0.0230104
1426733_PM_at	Itpk1	48.3756	56.6334	46.9326	53.9532	56.7667	44.3048	42.1746	52.9146	46.3433	45.751	0.881318	0.0526346	0.917418	0.40165	0.831777	0.0230107
1429910_PM_at	March5	26.9393	28.9187	34.754	34.5487	34.4666	32.4563	35.0883	25.8652	21.5334	25.0027	0.876703	0.226703	1.03088	0.808858	0.674286	0.0230126
1448390_PM_a_at	Dhrs3	147.98	162.48	155.074	163.952	164.58	165.11	150.566	151.02	192.034	184.629	1.06208	0.310324	1.00249	0.954304	1.1465	0.0230156
1435376_PM_at	Ddhd2	112.633	97.3629	114.011	126.254	129.892	97.4354	89.8683	94.7225	110.228	105.076	0.857238	0.0409859	0.870433	0.0725343	0.840547	0.0230237
1453983_PM_a_at	Mett10d	81.6772	71.1925	67.6968	73.0844	72.5069	74.4125	83.9473	66.3925	93.3176	100.79	1.14393	0.150123	1.01898	0.842604	1.33323	0.0230401
1439826_PM_at	Hspa14	8.22797	8.77326	10.6648	12.4973	11.7172	10.1981	9.76354	8.58312	9.38357	9.59687	0.916053	0.343736	1.03176	0.756481	0.783848	0.0230501
1445105_PM_at	NA	4.62141	4.75953	4.45631	4.52961	4.59987	4.93101	4.836	4.72176	5.52556	5.27678	1.10121	0.0183903	1.04708	0.111041	1.18324	0.0230574
1416148_PM_at	Laptm4b	460.635	479.086	428.322	528.41	462.738	541.94	549.192	570.952	720.401	705.902	1.30909	0.00904481	1.21494	0.00469304	1.43904	0.0230627
1440556_PM_at	Gm11985	4.56299	5.0944	5.02169	5.87927	5.51237	4.71766	4.65033	4.67957	4.5233	4.45696	0.883283	0.0293021	0.956979	0.277197	0.78832	0.0230836
1434908_PM_at	Scaf1	10.2968	12.2133	10.9235	12.2585	12.1811	10.7665	9.41788	12.0816	9.41503	10.1628	0.895816	0.0972387	0.965073	0.704078	0.801073	0.0230869
1425891_PM_a_at	Grtp1	12.2618	10.3921	12.995	10.8198	11.8123	12.0085	11.1218	13.468	15.1201	15.9728	1.16146	0.104227	1.02663	0.774739	1.37384	0.023093
1434796_PM_at	Vamp4	54.1294	61.6017	61.3568	63.123	65.9858	56.7124	49.5135	56.6366	51.3039	53.6982	0.874813	0.0133795	0.919671	0.238025	0.813285	0.0231396
1455736_PM_at	Mybpc2	47.2209	79.4226	91.9425	69.176	85.2584	22.2238	65.2816	23.7647	22.6186	25.856	0.428247	0.0057757	0.509045	0.13895	0.313885	0.0231415
1448068_PM_at	Soat1	5.86374	6.03114	6.42123	7.38125	7.7969	6.08549	6.44335	5.46492	6.23384	6.25659	0.910132	0.185558	0.982401	0.761116	0.822921	0.0231572
1460019_PM_at	Gm6772	6.10829	5.06675	5.39819	6.50285	6.70751	5.60114	5.77634	5.94969	5.15764	5.49656	0.939489	0.323606	1.04549	0.480338	0.806503	0.0231601
1454849_PM_x_at	NA	1202.62	1492.79	1533.33	2751.76	3122.97	1641.05	2424.71	2106.99	4188.87	4121.45	1.43348	0.216616	1.45972	0.0607302	1.41459	0.0231645
1433829_PM_a_at	Hnrnpa2b1	426.698	441.731	340.575	482.159	495.651	392.53	395.097	423.333	424.795	436.731	0.947719	0.448193	1.00162	0.985199	0.881077	0.023167
1457141_PM_at	NA	7.99826	7.50741	8.71902	6.9391	6.79782	8.03558	8.49907	7.47468	9.01154	9.78217	1.12754	0.106058	0.99111	0.883523	1.36812	0.0231735
1428732_PM_at	1700008J07Rik	14.1793	12.0774	13.748	15.0064	16.3694	14.1422	13.7373	14.9972	11.3327	11.0244	0.913889	0.28033	1.07179	0.265841	0.712561	0.0231784
1426826_PM_at	Rbm16	145.09	131.112	121.452	123.136	127.484	141.202	121.216	143.367	159.707	151.402	1.10585	0.112031	1.02045	0.796601	1.24135	0.0231863
1436261_PM_at	NA	5.07823	4.43062	5.23939	5.37708	5.26406	4.97591	4.41966	4.45997	4.90176	4.81313	0.928359	0.112707	0.939471	0.384784	0.912957	0.0232101
1433769_PM_at	Als2cl	57.0086	56.8245	47.4651	52.2164	51.1102	56.9226	70.2814	57.2259	56.7177	58.1257	1.13093	0.0610941	1.14341	0.227539	1.11146	0.0233293
1418885_PM_a_at	Idh3b	248.766	252.25	258.784	199.76	191.642	223.628	229.457	191.088	163.087	155.104	0.835964	0.107097	0.84782	0.0350064	0.81295	0.023339
1438100_PM_at	B230208H17Rik	4.9016	5.14199	4.9046	4.79008	4.82545	5.06953	5.37702	5.77534	5.06383	5.14993	1.07621	0.0352438	1.08521	0.124927	1.06221	0.0233636
1432762_PM_at	9530025H10Rik	9.08933	7.36016	8.13568	8.03344	7.8863	7.6303	6.86588	7.98046	7.48163	7.42427	0.922914	0.0984314	0.914236	0.305482	0.936316	0.0234151
1422871_PM_at	Kcnj12	45.3007	46.325	43.0244	39.3296	41.9038	60.3425	70.2264	54.9276	54.5491	58.8507	1.38453	0.000679871	1.37762	0.0208796	1.39598	0.0234375
1457851_PM_at	NA	14.4196	12.7103	18.2874	16.3907	16.2342	14.1543	16.9666	11.9657	13.9395	13.0799	0.898309	0.243635	0.948682	0.741208	0.828185	0.0234455
1453807_PM_at	6330563C09Rik	5.64603	5.76837	5.39495	5.06464	5.02829	6.18792	6.4173	8.20989	5.42335	5.55686	1.18188	0.0969867	1.23831	0.108608	1.08791	0.0234677
1426507_PM_at	Il1f5	10.2546	10.0425	7.93064	8.11026	7.74944	7.63088	7.65213	8.48201	9.3642	9.15837	0.959176	0.598844	0.841904	0.133918	1.1679	0.0234818
1423538_PM_at	Ntan1	341.07	335.302	336.907	304.929	314.188	353.13	346.124	333.71	280.106	279.576	0.97565	0.66355	1.01943	0.330742	0.904001	0.0234912
1435479_PM_at	Bmp7	9.6825	12.6137	9.80786	11.9409	12.1182	12.3531	11.9561	11.2878	13.5557	14.0861	1.12598	0.116497	1.1088	0.311569	1.14891	0.0235047
1423282_PM_at	Pitpna	93.0167	121.961	109.178	94.6723	102.409	89.5339	98.828	92.3665	70.7763	73.5815	0.815533	0.0354077	0.86603	0.175879	0.732477	0.0235099
1439946_PM_at	NA	35.5731	41.4134	48.9673	24.6811	26.0334	44.2993	34.0194	44.5331	35.6285	33.1508	1.08469	0.583795	0.975372	0.852099	1.3562	0.0235564
1453799_PM_at	9430038I01Rik	36.9237	30.2586	30.6866	37.773	37.6694	29.4762	32.9264	35.9073	35.2395	34.327	0.968641	0.61238	1.00451	0.96126	0.922115	0.0235696
1435770_PM_at	Tmx4	21.9264	22.8541	30.7283	22.694	20.3472	7.7806	12.6665	41.082	14.1062	13.7169	0.753709	0.372586	0.81486	0.687056	0.64643	0.0235768
1449474_PM_a_at	Nelf	22.6443	23.6184	20.856	21.4004	21.4457	20.3465	21.8589	22.9824	20.1111	20.4634	0.961784	0.291242	0.971232	0.593889	0.946983	0.0235855
1449570_PM_at	Klrb1c	7.94303	8.50822	7.55344	7.02951	6.9211	7.13563	10.1857	8.69245	8.21443	8.65845	1.12993	0.123043	1.0837	0.508334	1.20947	0.0236002
1417198_PM_at	Wwc2	7.31217	7.65756	7.74496	8.57974	8.03586	7.32323	7.12458	6.90929	6.42894	6.57957	0.873769	0.0061925	0.940233	0.0639868	0.78291	0.0236146
1457951_PM_at	NA	12.728	10.5962	11.091	14.7025	13.9135	9.93834	13.089	11.7778	10.2388	11.0672	0.890212	0.192202	1.01133	0.913058	0.744548	0.0236297
1460050_PM_x_at	NA	10.6256	10.7242	9.8007	9.90735	10.0845	9.86256	9.46028	9.37302	9.3985	9.43618	0.929378	0.00861428	0.921202	0.0678782	0.942117	0.0236343
1436158_PM_at	Eif4ebp2	52.8205	49.8235	55.5771	44.564	47.1734	59.9225	59.5524	58.605	61.299	66.2628	1.22277	0.00158501	1.12551	0.0178763	1.39051	0.0236383
1435885_PM_s_at	Itsn1	162.168	186.523	190.112	192.802	205.008	132.746	152.929	153.498	129.502	144.564	0.761509	0.000832511	0.815091	0.0404618	0.688938	0.0236747
1439676_PM_at	NA	4.85269	4.86363	4.61146	5.38723	5.40509	5.8618	4.87613	4.40893	4.695	4.88422	0.984315	0.793853	1.05717	0.565178	0.887595	0.0236791
1445978_PM_at	NA	4.0704	4.01266	4.21475	4.29557	4.23891	3.86622	4.54887	3.82698	3.95587	3.85815	0.962741	0.319405	0.995468	0.942484	0.915582	0.0237083
1446060_PM_at	9230109A22Rik	9.09129	8.67317	8.19033	9.77592	9.64649	8.21479	9.69952	7.47506	8.65474	8.91492	0.94671	0.3371	0.978215	0.802135	0.904608	0.0237289
1441529_PM_at	NA	7.58572	7.40423	7.99394	10.0965	9.61299	8.30802	8.78765	6.75171	7.57284	8.00466	0.923443	0.344351	1.03757	0.675622	0.790356	0.0237404
1427751_PM_a_at	Krt36	6.1886	5.55596	6.32611	6.49642	6.81258	6.05338	6.3039	8.70694	5.62055	5.47793	1.02495	0.807937	1.16566	0.319445	0.833908	0.0237459
1416197_PM_at	Snrpc	405.733	379.254	371.203	301.047	308.711	316.36	349.212	361.7	252.919	265.103	0.87505	0.179299	0.888498	0.0656082	0.849552	0.023746
1443692_PM_at	BC057022	8.72377	8.01626	7.55703	7.60725	7.73864	7.55194	7.6394	7.24664	7.25409	7.25494	0.931994	0.047513	0.923485	0.159952	0.945467	0.0237765
1441959_PM_s_at	Jkamp	440.41	450.529	413.517	384.982	390.851	389.229	392.111	436.752	340.835	352.402	0.91878	0.15203	0.933792	0.203097	0.893539	0.0237863
1454995_PM_at	Ddah1	11.804	10.5461	12.5454	10.365	9.4535	9.36911	9.17152	8.78974	6.99564	6.67589	0.749385	0.00837166	0.783205	0.0142714	0.689836	0.0238162
1429185_PM_at	4631416L12Rik	13.2187	10.0188	10.5867	9.71806	9.14988	12.6673	14.1442	13.5717	11.3579	11.2238	1.19496	0.0554327	1.19392	0.111823	1.19683	0.0238305
1432686_PM_at	4833406M21Rik	11.3117	12.8351	10.6643	12.8441	10.4339	14.5027	13.7798	19.7045	28.4508	24.4611	1.73697	0.0177088	1.37849	0.0901124	2.27304	0.0238597
1444709_PM_at	Invs	8.30972	7.84333	7.8293	7.58065	7.37252	6.40878	8.06918	7.90801	8.29688	8.49851	1.00631	0.905785	0.933436	0.389423	1.1232	0.0238615
1449855_PM_s_at	NA	316.976	318.89	339.791	478.637	468.751	362.06	361.882	335.577	605.33	570.732	1.16252	0.388724	1.08595	0.0708843	1.24137	0.0238756
1435347_PM_at	Stau1	54.5369	65.2593	50.5752	46.0649	44.9208	46.5245	54.0178	53.9617	51.0432	49.9589	0.977613	0.773221	0.906866	0.353446	1.11009	0.0238809
1436699_PM_x_at	NA	1714.52	1529.56	1488.38	1520.6	1445.43	1568.64	1689.52	1628.55	1719.49	1737.37	1.08379	0.0489956	1.03259	0.544832	1.16548	0.0239004
1418847_PM_at	Arg2	4.5332	4.23625	4.2957	4.97591	5.18264	4.69738	4.67093	4.92724	4.32277	4.15812	0.980742	0.710809	1.09417	0.0281676	0.834853	0.0239301
1422605_PM_at	Ppp1r1a	20.8703	18.6013	22.506	24.161	25.9868	18.474	18.4771	17.6605	19.2984	18.7478	0.826377	0.0176038	0.881151	0.102616	0.758683	0.0239439
1418308_PM_at	Hus1	38.4981	38.3414	44.1428	40.4745	43.1281	47.8524	47.6564	44.5184	55.9213	52.9516	1.21661	0.00561592	1.15742	0.0443321	1.30227	0.0239482
1444450_PM_at	Rab42-ps	15.8021	21.353	16.632	21.9348	24.5128	24.2022	15.4415	20.4498	35.8414	33.3504	1.28983	0.203002	1.11725	0.531195	1.48967	0.0239537
1433661_PM_at	Nlrx1	66.5898	67.3171	65.163	78.1093	83.3578	65.6885	61.9269	56.7696	56.5586	49.5932	0.805845	0.0150936	0.926233	0.139726	0.657421	0.023969
1417865_PM_at	Tnfaip1	386.909	380.802	360.771	289.02	296.331	339.572	416.41	401.258	322.075	317.608	1.04848	0.587542	1.02548	0.718663	1.09282	0.0239771
1429236_PM_at	Galntl2	43.205	51.9494	48.1844	60.6525	61.8796	55.1793	51.843	56.8926	72.7741	69.8521	1.15297	0.178571	1.14355	0.0796138	1.16399	0.0239827
1438830_PM_at	Gm10512	7.79027	8.30772	7.2278	8.75978	8.68749	8.7153	8.27731	6.26331	7.55455	7.12358	0.93037	0.305601	0.997004	0.978614	0.841286	0.0240101
1431064_PM_at	Dpp8	40.0996	47.504	48.513	29.8775	37.0129	53.5173	53.5369	57.5454	57.1108	55.7727	1.36686	0.00304651	1.20925	0.0330487	1.68759	0.0240209
1418354_PM_at	Cog1	18.158	19.0957	22.9035	16.4162	17.4443	19.0941	16.0844	17.3219	22.6008	21.3782	1.02618	0.772833	0.872721	0.206285	1.29883	0.0240286
1440628_PM_at	A230103L15Rik	7.40898	6.87648	6.26543	7.04439	6.67011	6.06756	7.03667	6.39092	5.58667	5.68183	0.897805	0.0632874	0.948628	0.465062	0.821648	0.0240323
1425787_PM_a_at	Sytl3	6.13581	6.43795	5.62554	7.38125	7.05432	6.54588	5.61735	7.36417	6.09536	6.18808	0.97475	0.710668	1.07298	0.471608	0.850915	0.0240382
1419891_PM_s_at	C77545	7.66209	8.19981	6.58313	7.3736	7.27888	6.18448	6.37135	6.83248	6.62463	6.38246	0.87325	0.0111683	0.863813	0.117891	0.887706	0.0240776
1443991_PM_at	Dock1	4.82176	4.60418	5.2943	4.56805	4.25996	4.51011	4.88276	5.33768	5.54385	5.79364	1.107	0.117706	1.0007	0.991801	1.28426	0.0240827
1458344_PM_at	Nagpa	5.54176	5.52457	5.32341	5.41864	5.37416	5.94391	5.80108	6.55757	5.24395	5.25649	1.05961	0.227106	1.11671	0.0581656	0.972911	0.0240899
1455481_PM_at	Ids	326.991	349.583	347.519	346.457	341.768	374.859	359.551	350.215	407.461	390.722	1.09957	0.0154429	1.05911	0.118488	1.15977	0.0240915
1425563_PM_s_at	Pcdh10	5.19397	5.58234	5.59532	6.83162	6.46612	5.56427	6.35451	5.82881	5.50596	5.42759	0.966692	0.587272	1.08405	0.160925	0.82221	0.0240994
1440635_PM_at	Palld	210.753	274.881	187.879	120.866	104.284	230.679	202.889	225.16	174.756	166.774	1.11305	0.561983	0.978045	0.865937	1.51691	0.0241039
1451775_PM_s_at	Il13ra1	57.6949	51.2743	66.9364	45.2689	52.114	60.1085	67.5654	59.6119	73.7007	70.77	1.21394	0.0349647	1.06469	0.507884	1.48353	0.0241054
1457814_PM_at	NA	6.87823	6.74303	6.41087	6.92536	7.31119	6.11895	7.09898	6.64231	5.8479	5.91398	0.92277	0.0948458	0.991419	0.864651	0.826175	0.0241197
1437124_PM_at	A630052C17Rik	11.6007	12.2274	15.727	10.0686	10.8545	14.6044	13.399	13.1031	13.9456	14.9274	1.1571	0.104144	1.03922	0.723754	1.37996	0.0241262
1439371_PM_x_at	Timm44	580.8	529.9	550.148	517.502	503.342	518.032	518.803	525.91	453.87	462.422	0.92443	0.0841745	0.940932	0.0948373	0.897582	0.0241319
1449107_PM_at	Nudt4	290.151	266.097	234.402	235.628	224.786	237.152	217.057	229.562	170.129	183.16	0.828942	0.0437116	0.86482	0.106685	0.767329	0.0241399
1451635_PM_at	NA	6.68375	6.0694	6.00058	6.09688	6.17645	5.88015	6.84857	6.78576	6.45744	6.53994	1.04785	0.197459	1.04056	0.541951	1.05899	0.0241579
1421097_PM_at	Endog	589.262	557.076	568.611	595.326	610.407	481.095	548.538	509.256	481.029	511.278	0.866646	0.00108844	0.897338	0.0538824	0.822991	0.0241752
1418117_PM_at	Ndufs4	108.949	109.37	121.7	94.7025	100.524	93.9367	108.44	111.47	76.8386	79.0561	0.87762	0.162493	0.923028	0.271107	0.798534	0.024178
1427667_PM_s_at	Tcrb-J	4.9477	4.70127	4.32154	4.86219	4.94354	4.77529	4.36652	4.92137	4.58644	4.50864	0.974009	0.441992	1.00663	0.906303	0.927527	0.0241831
1434959_PM_at	Dhh	9.05435	9.08242	8.4919	8.57313	8.8804	9.11275	8.83272	7.81599	7.73828	7.76708	0.936133	0.117676	0.967433	0.54569	0.888379	0.024188
1435668_PM_at	Fam120b	14.015	15.2591	18.4921	16.1474	15.8913	12.6224	14.4167	12.8272	13.18	12.1483	0.816926	0.00766106	0.834614	0.143482	0.790555	0.0241886
1438853_PM_x_at	Ddx54	215.488	214.301	215.854	200.829	180.306	234.82	234.701	248.785	254.515	257.822	1.19855	0.00127174	1.11255	0.00672032	1.34424	0.0241976
1427825_PM_at	NA	6.26615	6.09046	5.32478	6.9155	6.73623	5.97932	5.87472	6.15347	5.50633	5.8271	0.936419	0.219152	1.01844	0.735598	0.830183	0.0242151
1449839_PM_at	Casp3	30.4148	24.3591	32.1632	16.4953	15.5923	34.1206	30.7011	33.67	21.8436	20.4929	1.18318	0.361333	1.13291	0.212117	1.3194	0.0242206
1451372_PM_a_at	Art1	996.556	819.994	966.792	1050.59	1044.84	892.503	684.525	872.135	944.512	972.258	0.894883	0.156448	0.879936	0.263934	0.914737	0.0242386
1459163_PM_at	NA	4.79725	4.90913	5.44149	5.55806	5.42263	5.9359	6.39454	5.80114	5.99519	5.93047	1.15036	0.00279324	1.19697	0.0206022	1.08606	0.0243153
1428904_PM_at	Ammecr1l	24.0274	21.633	28.919	14.7219	15.657	15.6429	21.2727	18.6488	18.5669	18.1806	0.879512	0.391901	0.745038	0.0780685	1.20964	0.0243208
1450316_PM_at	Pcdhb13	6.45904	6.17921	7.14667	6.91258	7.20442	6.57318	6.48691	6.04602	6.15125	6.11668	0.925436	0.055798	0.965691	0.531261	0.869018	0.0243416
1432506_PM_at	Tmem86b	8.68341	7.4542	7.20832	7.21313	7.15754	7.69614	6.52114	7.35065	6.5998	6.75193	0.925843	0.168819	0.923842	0.360342	0.929095	0.0243477
1431357_PM_a_at	Rpgrip1	9.2554	10.7812	8.64382	10.8646	10.2086	8.69419	8.78905	9.04035	8.27687	8.47878	0.869871	0.0214373	0.924798	0.326716	0.795117	0.0243559
1428773_PM_s_at	Bcor	37.5857	27.6259	40.9103	34.8268	32.933	44.4595	51.6555	32.7928	42.0209	40.6028	1.21652	0.0814311	1.21471	0.326089	1.21936	0.0244116
1434600_PM_at	Tjp2	133.059	132.339	134.645	93.3729	85.1959	160.862	169.976	158.386	120.573	128.192	1.27545	0.0606249	1.22293	0.00115978	1.39311	0.0244258
1431940_PM_at	LOC74457	9.0997	9.27779	12.4466	8.99057	10.0686	15.5985	8.64048	14.638	14.1913	13.3718	1.33191	0.042856	1.26126	0.331873	1.44619	0.02443
1427915_PM_s_at	NA	45.1353	35.2056	39.6395	37.825	32.0918	47.8103	46.3531	41.4514	52.82	54.3588	1.27855	0.0106691	1.13031	0.206105	1.53295	0.0244517
1450947_PM_at	2610528J11Rik	6.82911	6.27133	6.39796	6.48918	6.46855	6.25225	5.52615	5.81897	6.10267	5.96186	0.913907	0.00697639	0.902503	0.0788956	0.931068	0.0244579
1419421_PM_at	Ank1	329.523	388.957	377.22	364.696	390.477	301.77	446.054	375.433	462.873	457.532	1.10416	0.275997	1.02515	0.849691	1.2188	0.0244617
1422983_PM_at	Itgb6	22.1839	20.5002	22.0069	28.3198	27.1501	20.6622	18.7392	27.3908	19.2349	21.3066	0.89325	0.275975	1.03248	0.806489	0.730873	0.0244704
1425340_PM_a_at	Ptpra	105.582	100.626	107.212	98.6439	95.9801	121.927	111.016	116.756	107.082	105.879	1.1075	0.0179355	1.11575	0.031398	1.09422	0.0244763
1455792_PM_x_at	Ndn	147.673	165.792	135.479	105.112	89.3933	153.212	151.077	186.142	146.61	146.495	1.21771	0.11434	1.09241	0.390234	1.50692	0.0244882
1437510_PM_x_at	Rps17	3363.53	3457.53	3332.5	3290.53	3202.36	3417.9	3432.28	3513.22	3670.26	3586.29	1.05848	0.0152848	1.02067	0.217897	1.11762	0.0244925
1459727_PM_at	AW125646	4.97604	4.83211	4.90187	5.1538	5.21638	4.68469	4.90914	4.53928	4.68465	4.80965	0.942074	0.0168194	0.96078	0.170747	0.915538	0.0245375
1437325_PM_x_at	Aldh18a1	86.2632	82.9694	79.478	63.2766	52.0384	91.159	112.565	97.1194	97.6617	106.246	1.38658	0.00574147	1.20961	0.059771	1.76827	0.0245467
1418983_PM_at	Inadl	31.2166	31.968	30.9404	50.4427	42.4596	41.145	40.1443	47.175	71.4361	71.4525	1.45087	0.0713222	1.36483	0.0066864	1.53805	0.02457
1430382_PM_at	4833413G10Rik	9.73104	7.55021	9.80387	11.8895	11.4233	8.27125	10.5924	8.14764	9.00663	9.59687	0.905093	0.312477	0.997275	0.983009	0.797995	0.0245713
1423283_PM_at	Pitpna	523.161	565.028	541.182	468.124	443.013	525.621	556.064	573.523	537.231	549.842	1.07942	0.134235	1.01586	0.66605	1.1931	0.024573
1452657_PM_at	Ap1s2	220.772	249.973	252.003	318.859	292.872	251.704	279.15	285.812	387.211	387.201	1.19228	0.164777	1.12995	0.0972649	1.26594	0.0245791
1451050_PM_at	Nt5c3	553.529	559.052	550.112	658.66	711.418	665.182	636.226	684.565	859.923	848.273	1.21808	0.0523222	1.19443	0.00165405	1.24679	0.0245958
1433722_PM_at	Akap13	355.95	393.721	348.387	397.624	420.519	362.476	322.319	333.039	336.963	337.852	0.883336	0.0178955	0.926939	0.220997	0.824814	0.0246152
1427059_PM_at	Tmem184b	80.2728	78.2626	80.9925	75.2425	77.469	82.0169	88.6968	79.2525	83.2551	83.4185	1.06221	0.0296234	1.04358	0.299284	1.09143	0.0246259
1443843_PM_x_at	Rpl9	5004.76	5257.04	4850.28	4443.95	4201.51	4824.6	5341.33	5097.28	5071.13	5102.65	1.07069	0.14407	1.01	0.804595	1.17678	0.0246469
1449554_PM_at	Tle3	6.48039	7.22603	7.79406	5.72446	5.85818	7.47468	6.94318	5.53792	6.69503	6.4785	1.0014	0.985963	0.928155	0.498002	1.13735	0.0246485
1426581_PM_at	Ptpmt1	272.619	296.394	274.996	277.867	275.682	264.55	240.462	253.085	215.645	232.388	0.863028	0.00368875	0.898211	0.0494402	0.809384	0.0246639
1453082_PM_at	Tulp3	6.15387	6.85616	6.11921	7.16861	7.62466	6.07193	6.67414	6.14343	5.73777	5.93957	0.901078	0.0769222	0.987467	0.806948	0.789368	0.0246717
1433024_PM_at	4930421C12Rik	5.99239	6.58726	5.69121	5.93123	5.8063	6.09935	5.57924	5.98842	5.2293	5.36341	0.941727	0.167752	0.96695	0.547989	0.902464	0.0246848
1431063_PM_at	Ganc	27.4056	27.0804	22.209	32.8103	34.3688	29.6464	25.5325	30.3383	26.8974	25.0143	0.955203	0.610804	1.11503	0.261758	0.772735	0.0246888
1423764_PM_s_at	Mrpl37	257.052	253.802	251.83	256.382	267.087	228.256	236.832	247.084	180.413	200.576	0.849944	0.015318	0.933769	0.0407601	0.727813	0.0247227
1447185_PM_at	NA	4.32413	4.70542	4.79008	4.27165	3.99848	4.60899	4.54272	4.6113	5.29679	5.09423	1.09345	0.0866549	0.995903	0.902755	1.25645	0.0247608
1428604_PM_at	2610305D13Rik	24.2748	27.7807	22.8218	14.5507	15.0936	26.7036	25.1433	21.3078	19.1837	18.0874	1.05649	0.713143	0.976993	0.804925	1.25728	0.0247752
1457645_PM_at	C130079G13Rik	4.83858	4.92825	4.58832	5.11337	5.06574	5.27562	4.82188	5.36036	4.52226	4.67279	1.00484	0.903766	1.07682	0.133525	0.903325	0.0247871
1459460_PM_at	NA	6.88175	6.74758	6.61434	7.85877	7.95843	6.49245	6.601	7.18341	6.32749	6.75484	0.92508	0.132506	1.00164	0.96363	0.827096	0.0247915
1426267_PM_at	Zbtb8os	4.89882	5.0646	4.95286	5.04293	4.9193	5.06664	4.80685	4.79443	5.4029	5.48535	1.02724	0.388615	0.98335	0.459581	1.09295	0.0247992
1440969_PM_at	BC030308	18.455	20.6359	16.6039	18.6033	17.9479	20.9286	15.4988	16.4163	15.8334	15.2489	0.909805	0.216012	0.948808	0.665988	0.850376	0.0248287
1444539_PM_at	D530039A21Rik	15.7879	14.9181	18.1166	17.0396	17.3013	15.3843	19.9363	18.4905	13.3712	14.3942	0.980916	0.822593	1.10218	0.369983	0.808522	0.0248303
1425757_PM_a_at	Impg1	5.45156	5.32288	5.24495	5.67727	5.89477	4.54997	6.57062	4.55666	5.11312	5.05184	0.936603	0.394548	0.978643	0.874057	0.878407	0.0248326
1446980_PM_at	NA	8.06647	7.51116	5.70459	6.71554	6.72323	6.05338	6.98904	6.62906	6.36354	6.22759	0.929196	0.289374	0.924315	0.520577	0.936926	0.0248487
1450149_PM_a_at	Ppp1cc	1892.34	2078.91	1756.19	1668.18	1705.58	2060.26	2025.63	1854.47	1838.01	1813.6	1.05392	0.312233	1.03717	0.564441	1.08236	0.0248737
1433614_PM_at	Snx27	43.3663	46.4267	37.8205	53.8946	51.2169	39.4497	41.4773	38.0787	40.4942	42.7695	0.869136	0.0735488	0.932549	0.348655	0.792147	0.0249049
1416822_PM_at	Dgcr14	13.8269	11.1175	17.0431	15.156	15.8967	17.548	14.4831	10.8167	13.2392	13.2021	0.948643	0.629513	1.02049	0.91724	0.851498	0.0249063
1442343_PM_at	NA	5.37937	5.51237	5.81497	6.26036	6.55833	6.25881	5.31595	7.03174	5.46594	5.33842	0.99612	0.956032	1.11371	0.284272	0.842859	0.0249242
1421425_PM_a_at	Rcan2	1937.34	2008.16	2166.08	2206.38	2226.89	1823.85	2017.73	1966.62	2111.49	2133.75	0.953398	0.254985	0.95036	0.319742	0.957586	0.0249522
1418394_PM_a_at	Cd97	196.798	203.169	188.662	157.336	149.395	188.206	211.765	211.117	178.864	182.773	1.08641	0.265177	1.03815	0.44342	1.179	0.0250137
1434260_PM_at	Fchsd2	103.203	115.944	141.246	102.567	108.542	116.899	118.222	133.277	131.152	126.59	1.0956	0.2031	1.02221	0.839543	1.2209	0.0250142
1446577_PM_at	Pde4b	5.2911	4.98554	5.05661	4.87092	4.78157	4.84887	4.63166	6.33696	5.43265	5.28576	1.06204	0.343393	1.03158	0.781384	1.11043	0.0250437
1460576_PM_at	Exoc6	194.602	172.54	212.725	256.997	240.217	173.447	146.546	159.94	188.597	195.693	0.802374	0.0426455	0.827659	0.0756894	0.772886	0.0250531
1447602_PM_x_at	Sulf2	737.093	659.205	737.105	528.979	512.601	600.808	657.246	597.199	573.7	582.181	0.948394	0.538135	0.869622	0.0460058	1.10974	0.0250633
1424499_PM_s_at	Atl3	6.11894	6.50081	8.70011	7.06332	7.38945	7.90801	7.07906	9.4893	8.23636	8.34398	1.14771	0.111374	1.14806	0.381467	1.14721	0.0250795
1448731_PM_at	Il10ra	9.28634	7.98475	7.92402	8.25493	8.5561	7.60344	8.31975	9.59616	7.35665	7.13383	0.952475	0.456222	1.01287	0.889889	0.861962	0.0250877
1455686_PM_at	Lcorl	8.50007	8.70552	8.04473	7.0195	7.02973	8.6938	8.4078	8.06032	7.6885	7.94393	1.03804	0.474864	0.996499	0.917651	1.11269	0.0250929
1440406_PM_at	Gpatch3	11.6582	14.231	10.0565	10.8145	10.9543	12.7345	12.0105	15.3616	12.1676	12.6377	1.12471	0.165297	1.11576	0.431163	1.13949	0.0251082
1424832_PM_at	Cd300ld	12.7323	11.3153	12.3023	10.7547	10.9314	10.2451	9.46104	13.7511	12.663	13.3371	1.02449	0.770709	0.920425	0.524381	1.19893	0.0251164
1431504_PM_at	2310061N02Rik	8.39964	8.32802	8.01107	7.95477	7.94569	7.9884	8.30454	9.00845	8.34302	8.49412	1.03689	0.159532	1.02274	0.593987	1.05891	0.0251354
1415831_PM_at	Psmd2	594.586	627.562	634.408	638.093	626.463	657.486	625.67	641.302	678.39	671.093	1.04897	0.0384133	1.03657	0.214237	1.06716	0.0251522
1431314_PM_a_at	NA	97.0804	86.084	76.0356	82.1133	81.2957	72.416	84.5863	56.5654	57.1903	63.9716	0.792055	0.0240431	0.82395	0.207838	0.741464	0.0251575
1445795_PM_at	AU022848	7.4229	8.14231	8.22784	7.46256	7.51475	6.62981	8.0862	7.2758	7.32831	7.32598	0.945209	0.182257	0.924296	0.289868	0.978432	0.025164
1427572_PM_at	Lrrc51	9.11627	9.14592	8.54406	7.32001	7.05432	7.06477	9.56671	8.97364	8.87832	9.46244	1.06715	0.407534	0.955192	0.634708	1.27594	0.0251897
1451172_PM_at	Tprgl	919.787	990.67	1009.75	908.985	937.608	988.726	1004.67	1020.8	1059.73	1032.22	1.07119	0.019474	1.03219	0.339173	1.13287	0.0251994
1445669_PM_at	Spry4	40.0846	37.5333	35.5422	27.9046	28.1004	42.0494	56.0707	39.9328	47.4293	42.0177	1.34484	0.0160155	1.21998	0.187901	1.59712	0.0252323
1418946_PM_at	St3gal1	29.1274	26.3295	28.8609	33.5021	34.2943	30.0664	29.2969	26.0231	28.0422	29.5016	0.939624	0.303229	1.01267	0.827012	0.848774	0.0252432
1448221_PM_at	Bat1a	579.279	524.074	554.512	516.092	527.804	516.492	580.137	587.964	427.862	451.766	0.949092	0.448811	1.01612	0.763804	0.842639	0.0252682
1453580_PM_at	Mettl13	7.31564	7.09885	7.81283	8.60517	8.08755	6.99738	6.44176	8.17349	6.72018	6.76669	0.901836	0.0957028	0.972345	0.729551	0.807949	0.0252873
1425681_PM_a_at	Prnd	33.162	23.6103	19.9639	11.4893	11.6597	33.5232	29.2942	19.7431	9.96658	10.3867	1.03032	0.925542	1.0759	0.749083	0.879232	0.0253054
1451955_PM_a_at	Cacna2d2	5.96128	7.6574	7.05094	6.11775	6.07336	6.10109	6.19877	5.40103	5.92399	5.87943	0.897859	0.100481	0.856373	0.149815	0.968199	0.0253172
1422932_PM_a_at	Vav1	6.9098	7.07504	6.87576	5.16284	5.58652	6.84541	8.13558	8.33163	6.68951	6.67202	1.16021	0.097606	1.11754	0.15717	1.24301	0.0253549
1437192_PM_x_at	Vdac1	5832.1	6174.05	5972.15	6222.92	6601.45	4998.72	5483.52	5694.56	5258.07	5227.81	0.865596	0.00156363	0.899795	0.0584143	0.817653	0.0253707
1426675_PM_at	Tomm70a	307.171	301.171	345.11	350.825	313.601	228.122	252.092	244.642	218.989	214.926	0.716229	7.94494e-05	0.760245	0.00790224	0.653067	0.0253861
1428110_PM_x_at	Vps11	35.1442	38.0362	42.1619	38.1117	37.2263	35.5238	34.9673	42.7048	42.9142	41.6953	1.03737	0.518578	0.98139	0.834927	1.12307	0.0254022
1418411_PM_at	Fbxl8	13.3621	11.5339	11.926	9.63394	10.3062	11.6464	11.7808	15.0794	12.5673	12.172	1.11423	0.189401	1.04575	0.677153	1.24068	0.025403
1434132_PM_at	E430025E21Rik	269.316	254.175	271.443	285.558	273.386	251.546	271.798	287.564	322.428	332.067	1.08238	0.199735	1.0201	0.674092	1.17095	0.0254041
1430407_PM_at	3110035C09Rik	7.3407	6.78992	6.68297	5.6538	5.66585	6.31227	7.12199	6.01848	6.18679	6.39092	0.996801	0.95848	0.934617	0.307065	1.11114	0.0254155
1417829_PM_a_at	Rab15	20.0034	16.4034	18.0552	23.0181	24.5226	22.0979	26.349	19.7463	13.479	16.0024	0.957568	0.758215	1.25212	0.105338	0.620128	0.0254586
1421787_PM_at	NA	4.69051	5.24806	5.59689	5.12422	5.01625	5.43878	5.25545	5.04186	5.94329	5.72005	1.06712	0.153206	1.01291	0.827651	1.15018	0.0255064
1449059_PM_a_at	Oxct1	4320.12	4359.75	4265.02	4658.89	4625.67	4308.19	4384.12	3796.68	3922.63	4121.92	0.923709	0.0395597	0.964781	0.460896	0.866444	0.0255334
1442131_PM_at	1700048M11Rik	8.72785	9.42554	7.33435	7.63937	7.04017	8.28781	9.28075	8.11172	9.39986	9.83927	1.11831	0.128535	1.00755	0.932725	1.31061	0.0255439
1439966_PM_x_at	Sfxn2	10.4215	8.55964	6.719	6.30744	6.99599	8.90412	8.08426	8.09466	8.98155	8.76012	1.09797	0.357802	0.975989	0.861114	1.33362	0.0255445
1434165_PM_at	Clic6	7.17117	8.58994	9.15728	7.87874	8.12816	7.07263	7.59574	7.25878	6.66477	6.962	0.868752	0.0193991	0.879959	0.17757	0.851306	0.0255622
1423160_PM_at	Spred1	140.712	114.962	129.169	79.6025	84.8674	120.618	130.552	125.198	121.633	111.713	1.10996	0.358997	0.977977	0.741216	1.41878	0.0255703
1418022_PM_at	Naa15	215.269	193.192	199.063	264.273	267.148	223.245	234.934	218.653	359.164	333.089	1.20206	0.211459	1.11408	0.0477837	1.30264	0.0255871
1433641_PM_at	NA	147.652	158.158	154.465	131.223	130.013	163.394	157.529	171.965	145.3	150.867	1.09362	0.108427	1.07086	0.104748	1.13372	0.0255887
1459736_PM_at	NA	11.5956	9.98545	11.1266	14.2794	14.0185	12.6484	10.2466	14.8139	12.0744	12.604	1.02265	0.809865	1.15291	0.300489	0.872094	0.0255896
1454588_PM_at	9430006E15Rik	7.24371	7.16826	7.70834	7.69639	7.5534	7.63421	7.09188	6.57046	6.97064	6.77029	0.93758	0.0597071	0.96276	0.477123	0.901057	0.0255933
1442931_PM_at	Gm15652	12.972	14.1883	13.4395	14.8226	14.5824	14.8919	15.5047	13.8629	13.4775	13.0799	1.0116	0.782741	1.09014	0.10998	0.903159	0.0255947
1426964_PM_at	3110003A17Rik	393.7	301.442	313.412	334.373	303.897	405.366	404.745	400.34	447.328	424.468	1.2644	0.00191876	1.20018	0.081133	1.36587	0.0255966
1426480_PM_at	Sbds	265.139	226.342	260.157	261.548	253.079	261.34	266.732	242.873	286.601	292.971	1.06654	0.178185	1.02569	0.673185	1.1262	0.0256065
1455320_PM_at	Nampt	212.369	268.83	232.386	578.18	650.582	240.742	204.986	234.692	376.751	394.811	0.74754	0.361735	0.953523	0.6078	0.627919	0.0256193
1415987_PM_at	Hdlbp	769.538	763.039	794.652	863.47	836.233	718.962	637.024	793.582	694.241	730.012	0.88748	0.0220045	0.92366	0.269399	0.837942	0.0256229
1424897_PM_at	Gpr85	6.15219	6.80299	6.05965	6.56042	6.5998	7.19731	6.45984	7.15453	6.01531	5.79921	1.01402	0.784623	1.0945	0.147765	0.897745	0.0256257
1452870_PM_at	Apaf1	39.3055	31.5181	36.8731	24.2643	24.4581	40.2051	42.1273	41.1164	29.0312	30.8411	1.17199	0.231838	1.14626	0.0907105	1.22884	0.0256309
1415689_PM_s_at	Zkscan3	213.686	203.326	212.332	195.058	195.152	210.537	226.363	198.503	204.182	207.725	1.02722	0.394059	1.00963	0.827788	1.0556	0.0256665
1431612_PM_at	1700007J10Rik	5.62026	5.91281	6.38996	6.43403	6.29834	5.34179	6.00429	5.19197	4.89168	5.28641	0.871499	0.0113894	0.922726	0.240908	0.799387	0.02568
1427749_PM_at	Galnt3	5.40784	6.41758	4.75457	5.40784	5.24432	4.65369	4.98725	5.88125	4.68057	4.50509	0.907304	0.206097	0.9362	0.592397	0.862328	0.0257237
1427515_PM_at	Pion	8.23985	7.1252	8.90607	6.79795	6.86495	9.563	7.27353	9.96658	7.99125	7.67114	1.11946	0.219445	1.10432	0.440441	1.14634	0.0257256
1448451_PM_at	NA	328.955	273.887	318.832	285.21	263.693	313.412	312.081	295.95	345.582	359.333	1.10593	0.109395	0.99975	0.99677	1.28422	0.0257601
1448412_PM_a_at	Tsc22d4	809.961	807.582	799.224	658.657	702.112	715.877	692.579	704.929	532.352	547.441	0.845308	0.05234	0.874468	0.000172845	0.793518	0.0257717
1427641_PM_at	NA	4.31056	5.29962	5.20042	5.67086	5.42332	4.72542	5.11744	5.35733	4.75493	4.6211	0.948714	0.353467	1.0263	0.739581	0.845131	0.0257917
1431634_PM_at	4930455C13Rik	9.63941	9.77814	10.1759	10.6935	10.1028	7.44887	8.79483	8.56255	7.26315	7.95982	0.794392	0.00036211	0.838235	0.0231143	0.732003	0.0258209
1424604_PM_s_at	Sumf1	79.7549	83.8967	82.5287	74.027	77.708	105.184	93.8249	98.1735	123.483	110.513	1.3349	0.00123073	1.20717	0.00851471	1.54213	0.0258243
1449183_PM_at	Comt1	610.774	624.968	723.063	1385.06	1244.8	590.185	666.511	632.992	871.323	892.861	0.796282	0.320282	0.964715	0.609557	0.670828	0.0258352
1451022_PM_at	Lrp6	56.0752	41.2343	42.0479	48.1327	46.9302	58.8118	51.4052	55.6035	40.37	37.8902	1.04121	0.704974	1.18989	0.169661	0.823247	0.0258628
1446818_PM_at	NA	7.14599	7.7695	7.33696	7.67836	7.47555	7.50825	7.89556	5.84866	6.93707	6.96729	0.939862	0.250799	0.955062	0.63727	0.917542	0.0258863
1452220_PM_at	Dock1	107.954	109.928	112.322	108.602	104.115	114.108	133.545	127.073	128.27	123.657	1.15423	0.00136584	1.13483	0.0642564	1.18433	0.0258988
1447065_PM_at	Gm5107	6.89581	7.04996	6.94152	7.21198	7.25433	6.09972	6.95593	6.92993	6.3562	6.01488	0.915229	0.0226384	0.956829	0.350865	0.855165	0.0259032
1434244_PM_x_at	Trmt2a	38.6734	39.2801	38.4539	35.5552	37.4991	36.9243	41.1929	35.2564	28.8833	30.1239	0.909845	0.18403	0.973938	0.601271	0.807717	0.0259066
1445264_PM_at	Catsper2	7.59818	7.45562	8.2019	6.90097	6.72973	8.49796	6.94326	8.25112	8.38826	8.9771	1.11308	0.0880622	1.01878	0.798638	1.27399	0.0259182
1440732_PM_at	D030018L15Rik	7.04464	5.77835	7.15847	7.68356	7.92144	7.15751	6.84177	6.92076	7.06867	7.08447	0.985576	0.791981	1.04697	0.527215	0.906962	0.0259192
1418517_PM_at	Irx3	588.945	414.308	585.769	376.765	317.502	888.525	724.579	790.972	828.611	704.285	1.72425	0.000943511	1.51293	0.0221173	2.20793	0.0259271
1452755_PM_at	NA	15.2071	13.2091	18.8976	14.9217	15.1911	11.327	11.9985	10.5999	14.1761	14.2448	0.805231	0.0351838	0.717028	0.0598533	0.943817	0.0259464
1440897_PM_at	NA	6.17337	5.81723	5.62464	5.90897	5.96099	6.70497	5.89066	5.77109	5.47598	5.59631	0.998433	0.969498	1.04266	0.495632	0.932799	0.0259619
1450085_PM_at	Angptl2	68.8183	86.0033	68.3619	44.3971	37.1018	83.0132	80.7368	84.1725	63.211	66.1545	1.2383	0.18303	1.11085	0.234281	1.58733	0.0259627
1434947_PM_at	Kif3c	8.31799	12.0867	8.8953	10.9158	11.0818	10.4314	9.95921	9.01153	9.79524	10.0985	0.96098	0.607117	1.00349	0.97948	0.904363	0.0259664
1422502_PM_at	Parp1	170.544	157.237	167.251	163.367	158.667	178.029	165.901	200.618	179.258	176.363	1.10171	0.0278187	1.10003	0.205575	1.1043	0.0259684
1423952_PM_a_at	Krt7	6.28869	5.88594	6.97215	6.88074	6.5998	5.43188	5.80334	6.2145	5.89833	5.84715	0.894809	0.0193974	0.911366	0.21991	0.871292	0.0260359
1434265_PM_s_at	Ank2	555.171	613.051	563.582	485.874	472.485	622.078	618.61	633.349	565.536	596.221	1.12848	0.042647	1.08213	0.0633313	1.21224	0.0260382
1437107_PM_at	Rab6b	12.5795	8.08963	10.9545	12.0354	10.5418	6.67205	5.83947	7.18635	6.57854	6.81296	0.610497	0.000804105	0.622885	0.0440352	0.593144	0.0260387
1430396_PM_at	5730403I07Rik	4.81991	4.99043	5.75851	5.98041	6.28073	5.60798	5.28436	5.31919	5.23019	5.19474	0.957114	0.438604	1.04128	0.522904	0.850242	0.026067
1419284_PM_at	Cyhr1	12.0876	12.0876	9.79167	10.9654	10.6356	10.0701	10.562	9.77216	9.34527	9.62603	0.888565	0.0347671	0.895117	0.211503	0.878261	0.0260753
1435967_PM_s_at	Hibadh	2606.07	2749.89	2824.09	2951.74	2997.64	2506.97	2499.71	2716.8	2412.49	2565.78	0.898957	0.0109658	0.944185	0.187067	0.836772	0.0260916
1415942_PM_at	NA	3251.14	3346.64	3278.64	3247.8	3332.77	3581.54	3588.24	3611.09	3819.31	3691.67	1.11149	7.25788e-05	1.09158	0.000534454	1.14139	0.0261012
1450446_PM_a_at	Socs1	6.66469	5.66283	6.84615	7.21223	6.86262	6.54437	5.89467	6.57636	5.57591	5.84041	0.91528	0.126491	0.991745	0.90822	0.811115	0.0261315
1424060_PM_at	Neil3	7.14599	7.87765	7.72453	8.47887	9.00428	7.48577	6.2345	8.27125	7.0458	6.7341	0.889144	0.0949428	0.966738	0.710877	0.788182	0.0261507
1450563_PM_at	Mgst3	15.2457	13.906	11.3302	17.6729	19.3328	9.81538	16.3378	13.0542	11.805	12.9575	0.825552	0.162939	0.968521	0.856672	0.669154	0.0261758
1452575_PM_at	Krtap6-3	4.61849	5.1287	4.6144	5.21637	5.14284	4.84863	5.5663	5.52234	4.95903	4.93998	1.04512	0.309186	1.10971	0.142537	0.955576	0.0261801
1450938_PM_at	Pnn	52.4444	48.3777	48.9731	43.5184	45.2324	49.6207	47.4906	49.9408	49.9454	49.5135	1.03339	0.353913	0.981688	0.570879	1.12065	0.0261826
1421363_PM_at	Cyp2c39	6.26101	5.3626	5.64841	6.42433	6.46112	6.02787	6.19186	5.95445	6.00435	5.83575	0.995252	0.903726	1.05223	0.334267	0.918874	0.0261873
1428309_PM_s_at	Pdrg1	535.05	473.765	508.104	646.928	646.392	547.381	615.904	461.531	608.58	619.361	1.01513	0.860736	1.07113	0.495761	0.949448	0.0261909
1428749_PM_at	Dmxl2	145.582	129.777	156.115	187.772	222.03	188.527	147.218	171.669	307.204	313.252	1.34067	0.178326	1.176	0.149801	1.51404	0.0262041
1453834_PM_at	1500002C15Rik	9.96231	11.5363	8.88066	10.0624	10.2359	9.76628	8.76141	10.648	8.27789	8.78368	0.912382	0.177239	0.960382	0.692767	0.840543	0.0262255
AFFX-NonspecificGC20_at	NA	7.09835	7.91824	7.3436	7.69333	7.9431	6.57933	7.18922	7.33241	6.73465	6.94113	0.915259	0.0175277	0.943685	0.278685	0.874611	0.0262493
1453136_PM_at	Fbxo30	16.957	14.2343	15.3801	12.6663	12.9292	13.6241	13.8452	14.7481	18.7432	21.0802	1.13682	0.27594	0.90651	0.167094	1.55588	0.02625
1451876_PM_a_at	Trp63	6.00365	5.69582	5.67272	6.38142	6.74871	5.832	6.58842	6.95728	5.46798	5.42592	0.992436	0.903934	1.11544	0.127087	0.829687	0.026258
1456060_PM_at	Maf	258.634	280.895	253.166	170.232	162.958	312.354	276.278	245.067	251.51	228.373	1.16671	0.223174	1.05173	0.554393	1.44026	0.026265
1453250_PM_at	Vwa3b	6.20249	5.0165	6.26483	6.85129	7.27449	6.17838	5.08431	6.20766	5.72923	5.80079	0.917454	0.261748	0.999229	0.993865	0.81624	0.0262685
1423658_PM_at	Sppl3	40.2638	43.5715	47.6543	35.8092	34.8912	44.3247	40.6348	49.8847	39.7381	41.1518	1.06699	0.39643	1.02551	0.761063	1.14412	0.0262917
1426693_PM_x_at	Cox15	199.886	201.254	182.174	172.148	170.547	212.336	228.912	200.8	162.285	159.148	1.04047	0.637377	1.10069	0.127743	0.937956	0.0263631
1458096_PM_at	NA	5.90533	5.93281	5.32337	6.67032	6.29351	5.65877	5.44601	4.84028	5.08198	5.28848	0.873535	0.0207039	0.929118	0.268227	0.799954	0.0263706
1439062_PM_at	Kbtbd3	36.0758	34.9849	34.1507	41.9715	43.2468	34.2377	32.0055	33.4546	34.0142	30.8999	0.864424	0.031722	0.947595	0.0991946	0.76174	0.0263893
1441495_PM_at	Kctd8	5.2375	4.66061	6.77233	5.95192	5.89218	5.29969	5.29585	5.51418	5.32611	5.09847	0.930554	0.306686	0.966365	0.782904	0.88015	0.0264037
1424113_PM_at	Lamb1	149.392	129.162	131.354	86.3082	76.1262	166.034	141.922	166.097	123.915	116.06	1.24755	0.144448	1.15649	0.10623	1.47736	0.0264214
1436830_PM_at	Marveld1	12.6517	13.487	16.9177	10.4826	11.8813	15.2421	12.9283	12.3664	15.3611	15.7404	1.09505	0.361084	0.941481	0.621931	1.3907	0.0264256
1416673_PM_at	Bace2	14.766	12.0844	13.3223	9.32741	9.21359	16.8352	17.666	15.6284	12.707	14.0695	1.30985	0.0333967	1.24785	0.027162	1.44418	0.0264759
1424428_PM_at	Ino80e	29.7866	31.4775	28.9103	30.0004	30.0348	32.9024	31.4283	30.4007	32.081	32.9022	1.06328	0.0164957	1.05054	0.220187	1.08242	0.0265014
1452033_PM_at	Gle1	20.3385	15.3908	23.3039	25.4237	26.6343	26.1323	19.3057	26.2469	22.0416	22.4066	1.04539	0.686593	1.21432	0.26479	0.853821	0.0265157
1439881_PM_at	C030013E06Rik	10.8302	8.77709	9.1538	10.5673	10.1472	10.029	12.6734	10.3031	8.56915	8.90577	1.02031	0.813745	1.14758	0.249177	0.84361	0.0265245
1458716_PM_at	Dusp27	61.1361	52.3615	47.3605	41.6214	45.1979	52.7079	46.6386	46.2439	55.3307	57.8657	1.04485	0.602699	0.905086	0.324781	1.30382	0.0265263
1436912_PM_at	Cacnb4	6.58147	6.04972	6.78979	5.9454	5.74464	7.711	6.32215	7.21759	7.38885	6.98963	1.14523	0.0182823	1.09422	0.257569	1.22998	0.0265319
1439193_PM_at	Prrxl1	11.8136	9.04548	9.47145	11.0965	11.5146	10.4597	8.72254	10.4784	9.99258	10.0656	0.939127	0.346519	0.977916	0.840357	0.887097	0.0265402
1420746_PM_at	Prl3a1	5.98289	5.31702	5.10274	6.2964	6.19622	5.78551	5.81764	5.23992	4.97591	5.32605	0.939428	0.262132	1.02685	0.674504	0.824643	0.0265429
1452797_PM_at	Fastkd3	68.7828	79.7241	77.6539	87.7525	93.2091	58.8257	52.972	43.6634	61.4925	68.07	0.700093	0.00325532	0.687392	0.0131596	0.715967	0.0265504
1451342_PM_at	Spon1	131.452	196.744	174.554	136.877	135.875	178.592	140.604	144.837	193.134	176.972	1.07561	0.498699	0.92299	0.5989	1.35693	0.0265665
1449655_PM_a_at	NA	36.5809	34.0208	37.0189	42.0794	40.5579	31.0004	39.6707	34.9512	30.0776	32.9606	0.886484	0.08968	0.981432	0.815615	0.76283	0.0265683
1460705_PM_at	Rps6kb1	234.57	232.063	196.63	242.003	247.741	210.185	211.628	189.926	226.517	227.834	0.924618	0.161557	0.922318	0.290496	0.927733	0.0265731
1442612_PM_at	C730036E19Rik	4.64402	5.00173	4.62346	4.80383	4.69784	5.23547	4.89987	3.87998	5.06603	5.09312	1.01698	0.759006	0.982207	0.852105	1.0692	0.0265861
1433432_PM_x_at	Rps12	3666.08	3615.36	3328.17	3402.99	3369.19	3615.61	3764.14	3801.61	3566.19	3525.18	1.05126	0.0766543	1.05389	0.18614	1.04713	0.0266258
1455325_PM_at	NA	5.37558	7.39915	6.37185	7.12856	7.61462	6.24779	5.50624	5.49223	5.88948	5.92869	0.857617	0.0562952	0.900749	0.375123	0.801602	0.026686
1451669_PM_at	Ppm1b	625.903	679.953	727.69	750.417	799.886	553.766	604.652	624.729	628.695	617.708	0.845334	0.00963024	0.876866	0.0824254	0.803973	0.0266964
1455175_PM_at	Phf13	13.706	10.9515	12.6224	12.582	12.9028	10.7655	10.5691	16.7448	11.7926	11.7209	0.98133	0.852334	1.02144	0.908578	0.922652	0.0267017
1451140_PM_s_at	Prkag2	57.5368	44.7721	57.6211	51.577	61.6557	73.9661	88.9425	72.1339	86.9313	86.7276	1.49618	0.000383446	1.46966	0.0214098	1.53364	0.0267211
1421607_PM_at	Vgll1	7.9683	7.18389	9.66414	7.60511	7.6998	7.56307	9.14743	6.82073	7.33486	7.36823	0.95297	0.535499	0.948216	0.691377	0.960679	0.0267214
1426750_PM_at	Flnb	108.571	111.149	96.7537	76.8238	76.6383	108.827	100.736	107.083	93.7614	88.894	1.06249	0.502772	1.00055	0.991462	1.19023	0.0267277
1434723_PM_at	E130307A14Rik	25.6416	19.1992	28.1466	29.1486	27.0941	23.1765	19.7108	17.855	22.0137	21.8963	0.809813	0.0395269	0.832229	0.256722	0.780723	0.0267323
1437302_PM_at	Adrb2	14.4165	13.4428	17.1363	13.3093	13.2068	15.3273	11.955	11.2903	15.1465	15.8947	0.973461	0.761179	0.857253	0.268688	1.17065	0.0267446
1442760_PM_x_at	NA	35.8551	25.7732	27.5478	25.1184	23.5999	30.9982	31.8873	24.7563	29.8701	29.0863	1.06312	0.504701	0.982794	0.900283	1.21015	0.0267498
1456430_PM_at	Ttc14	57.1526	60.8429	53.4661	49.5427	47.1313	62.7522	57.2559	51.7913	40.964	39.875	0.942204	0.561848	1.00197	0.977858	0.836202	0.0268016
1437865_PM_at	Spata13	14.053	13.362	15.3001	9.54488	11.0138	17.1671	15.9403	12.6293	14.7011	14.6513	1.18673	0.104099	1.07074	0.53062	1.42773	0.026817
1450636_PM_s_at	Alppl2	6.55956	5.93018	6.95077	6.85502	7.18707	5.94165	5.85061	6.33002	6.04194	5.98543	0.900457	0.0203911	0.932192	0.255807	0.856523	0.0268291
1434858_PM_x_at	Zfp511	10.2882	9.63758	11.5941	10.7854	10.6718	10.904	10.6254	11.6949	10.2465	10.0994	1.0112	0.788401	1.05407	0.436877	0.948209	0.026849
1416319_PM_at	Adk	807.833	848.867	891.547	1051.96	992.921	791.702	774.978	851.633	848.205	834.697	0.892902	0.0743753	0.949011	0.266281	0.822982	0.0268714
1446739_PM_at	NA	8.14425	7.39077	9.95316	7.19472	6.69245	8.6711	8.384	11.6733	9.05862	8.66019	1.1796	0.127282	1.12713	0.452104	1.27591	0.0268726
1437998_PM_at	Ap1s2	4.60801	4.14349	4.56949	4.57737	4.6239	4.89294	4.07922	4.22692	4.27641	4.3589	0.969459	0.431696	0.990849	0.895768	0.938491	0.0268751
1435089_PM_at	2010111I01Rik	71.8047	109.361	77.7259	78.6648	92.1972	49.6874	51.3465	55.48	45.21	44.8562	0.573771	0.000807265	0.604555	0.044301	0.527128	0.0269425
1441211_PM_at	NA	5.92193	6.09046	6.62627	6.63194	6.21893	5.68165	4.85959	5.67162	5.12132	5.2095	0.842936	0.00177068	0.869851	0.0792595	0.803901	0.0269543
1456749_PM_at	NA	7.56612	8.1258	7.00868	7.19072	6.87508	6.73606	7.81768	7.92313	6.10443	6.05772	0.942138	0.384085	0.990145	0.888188	0.864661	0.0269632
1421851_PM_at	Mtap1b	6.59367	6.00247	6.36426	5.59846	6.18129	9.79592	14.3433	7.67515	7.92367	7.66308	1.54199	0.0324986	1.67794	0.0958067	1.32318	0.0269895
1448126_PM_at	Fam60a	24.8194	21.9134	17.2388	11.1851	10.8922	23.1008	23.3688	25.3995	16.3957	18.5307	1.2411	0.238548	1.12345	0.320664	1.582	0.0269948
1456468_PM_x_at	Myadml2	84.644	90.4834	88.9864	108.522	105.097	67.1374	79.625	65.0541	90.2876	84.8082	0.809893	0.028689	0.801989	0.0232537	0.819666	0.0270002
1416471_PM_at	Cept1	203.572	209.376	187.695	208.305	207.514	191.853	216.775	199.571	189.322	194.613	0.976066	0.464326	1.01258	0.810045	0.923321	0.0270126
1444051_PM_at	1700019D03Rik	6.55992	10.1329	7.15489	9.25894	9.35331	8.29013	8.21736	6.54961	7.42173	6.6684	0.874877	0.211762	0.966849	0.842447	0.757035	0.0270485
1445011_PM_at	NA	4.91959	4.91432	5.33057	4.45508	4.21704	4.59189	4.41518	4.75426	5.4734	5.2293	1.02632	0.664182	0.907471	0.0505478	1.23415	0.0270549
1450912_PM_at	Ms4a1	4.48258	3.99004	4.39719	4.20447	4.02098	4.56779	5.0267	4.47402	4.924	4.76123	1.12602	0.00590327	1.09314	0.155377	1.17747	0.0270921
1448796_PM_s_at	NA	36.5819	31.1537	33.6082	38.8465	36.7923	30.1972	27.9172	22.6521	28.6147	25.6732	0.763094	0.00211882	0.796955	0.0659004	0.717726	0.0270954
1423345_PM_at	Degs1	251.919	283.891	270.156	269.288	285.841	290.942	322.814	305.052	330.718	326.322	1.15778	0.0021306	1.14001	0.0450858	1.18358	0.0270994
1460305_PM_at	Itga3	6.956	9.00549	6.30951	8.30638	8.56186	6.49086	8.1456	7.75932	7.60978	7.6808	0.962879	0.630674	1.0056	0.967315	0.906472	0.0271056
1429908_PM_at	Snrnp48	14.7146	13.2554	14.2764	12.6332	13.7154	14.4011	13.3615	11.4612	16.3527	16.4738	1.05037	0.514389	0.928453	0.354574	1.24585	0.027116
1442331_PM_at	NA	8.13641	8.66134	8.66359	9.88592	9.84615	8.33964	9.24334	9.99714	7.08465	7.88439	0.94149	0.417903	1.08322	0.238499	0.758615	0.0271173
1417745_PM_at	Cpn1	6.56419	5.73889	5.13057	6.48656	6.427	5.69091	5.76793	6.08855	5.83918	5.59825	0.955107	0.374087	1.00652	0.934419	0.885692	0.0271237
1445179_PM_at	D10Ertd494e	4.49127	4.50583	4.80273	4.49718	4.43327	4.35859	4.70665	4.81669	4.80119	4.72421	1.02979	0.237481	1.00595	0.880843	1.06662	0.0271335
1419495_PM_at	Immp2l	107.656	116.496	120.51	189.383	192.477	112.825	109.437	109.322	162.407	151.386	0.88831	0.481758	0.962054	0.333492	0.821749	0.0271373
1447018_PM_at	NA	5.88011	5.57065	6.3432	6.11305	5.85061	7.0431	5.96961	8.22195	6.78634	6.91491	1.17402	0.02719	1.19336	0.170879	1.14524	0.0271405
1423073_PM_at	Cmpk1	691.352	670.205	761.117	556.319	511.763	703.659	816.333	812.388	709.142	678.947	1.16601	0.0861003	1.09879	0.203355	1.29961	0.0271432
1450095_PM_a_at	Acyp1	96.2146	92.6441	77.1425	110.529	115.729	123.535	117.892	90.0873	128.415	128.803	1.19598	0.0879104	1.24629	0.139895	1.13683	0.0272175
1446251_PM_at	4930565A17	5.83243	5.48037	7.1622	5.86022	5.77518	5.96151	5.07553	5.52188	5.03937	5.24963	0.89165	0.0905365	0.896288	0.327034	0.884285	0.0272228
1429291_PM_at	Psmd1	627.692	679.172	641.006	680.577	691.469	667.443	676.417	664.988	719.92	717.893	1.03818	0.184594	1.0313	0.26805	1.04793	0.0272276
1433132_PM_at	Edaradd	6.43951	6.66956	8.38602	6.75843	6.82018	6.13202	5.84659	6.5072	6.60797	6.59177	0.9034	0.112174	0.860002	0.193882	0.972098	0.0272355
1451679_PM_at	6530401D17Rik	10.224	7.02003	6.25529	8.00643	7.62487	8.14117	6.10408	10.161	6.5998	6.36132	0.95494	0.736493	1.03859	0.866568	0.829178	0.027241
1425479_PM_at	Smyd5	11.6386	9.24901	8.87817	8.67439	8.51214	9.45706	9.61415	9.38801	9.54461	9.88624	1.01997	0.755416	0.956106	0.642044	1.13059	0.0272414
1421674_PM_at	NA	6.54723	6.32726	6.87323	6.0216	6.10252	6.60588	6.89956	6.01522	7.04941	6.77452	1.04621	0.248419	0.988502	0.815987	1.1402	0.027262
1433670_PM_at	Emp2	354.381	341.124	337.594	279.504	288.092	379.18	339.586	375.006	254.805	258.139	1.00376	0.970243	1.05873	0.210111	0.903713	0.0272637
1447412_PM_at	Gm996	9.71806	10.1985	7.0865	10.7042	11.0082	7.23711	8.63097	7.85071	6.92075	8.02102	0.793601	0.0296809	0.878376	0.355165	0.688168	0.0272662
1424678_PM_at	Actl7b	10.3237	10.771	10.4349	11.6395	11.1774	9.52646	10.2395	9.93298	9.5452	9.88163	0.903934	0.00550448	0.941936	0.0684751	0.851422	0.0272746
1429035_PM_at	Dpep3	6.75416	9.23364	6.1957	7.02914	7.10024	6.12536	6.14743	6.04231	6.42535	6.59782	0.863007	0.0964219	0.825618	0.239595	0.921709	0.0272795
1439279_PM_at	3110007F17Rik	14.1057	11.2801	10.025	9.08183	9.73764	11.2481	10.7472	12.1275	11.337	11.379	1.0481	0.584882	0.963628	0.752766	1.20705	0.0272831
1426584_PM_a_at	Sord	628.383	689.632	615.066	887.856	751.602	760.266	831.8	933.311	1326.43	1247.3	1.4273	0.0386444	1.3064	0.0232425	1.56986	0.0272842
1437331_PM_a_at	Arf3	125.71	124.797	134.339	111.957	111.743	129.426	145.042	128.824	129.521	136.69	1.10017	0.052805	1.04793	0.371699	1.19004	0.0273019
1436575_PM_at	Grin3a	5.84745	5.54928	5.70681	5.50418	5.62661	5.5764	5.60683	5.62912	5.92333	5.94959	1.01597	0.402751	0.982974	0.329318	1.06667	0.0273116
1443011_PM_at	Prmt7	4.95299	4.84433	4.35335	4.77852	4.92214	4.57816	4.41067	4.74662	4.42438	4.37339	0.944736	0.0750529	0.970658	0.542923	0.906924	0.027327
1448236_PM_at	Rdx	824.182	837.409	850.045	857.805	810.996	954.889	891.134	844.282	975.376	971.622	1.10929	0.00974117	1.07114	0.144619	1.1667	0.0273302
1443673_PM_x_at	NA	12.2723	9.20535	10.1084	11.3631	10.8984	11.5855	10.1689	11.7528	13.4548	14.2469	1.13671	0.138049	1.06082	0.571173	1.24438	0.0273315
1437939_PM_s_at	Ctsc	13.6055	11.7378	12.8666	9.36851	11.3475	18.3729	9.97592	13.7301	16.1554	16.3248	1.2653	0.0879642	1.10125	0.631637	1.56788	0.0273431
1440864_PM_at	AI836737	5.46829	5.28243	5.16988	6.86527	6.52115	5.37396	5.47279	5.31324	5.43623	5.62525	0.928838	0.269019	1.01504	0.463925	0.826321	0.027353
1436065_PM_at	Ccr9	8.35793	8.66054	8.33898	8.23761	8.42558	7.79962	8.79876	7.42919	7.77911	7.77003	0.94184	0.0779685	0.947555	0.352852	0.933143	0.0273687
1432338_PM_at	4833419O12Rik	4.98833	4.79356	6.51559	4.79356	4.59088	5.25275	5.16382	4.70173	5.29679	5.28843	1.00084	0.990914	0.927647	0.528805	1.12796	0.0273722
1416278_PM_a_at	NA	8068	7857.02	8091.51	7560.71	7504.14	8124.79	7942.3	8076.49	7367.69	7357.66	0.994564	0.844951	1.00529	0.670547	0.977465	0.0274635
1438780_PM_at	Stx1b	6.79718	7.32291	7.38125	6.20775	6.55633	7.16871	8.24732	7.35213	7.88403	7.58656	1.11596	0.0274263	1.05892	0.330391	1.21204	0.0274907
1427287_PM_s_at	Itpr2	71.1376	85.9959	74.2522	58.7167	71.2731	90.3653	74.7357	90.2191	113.146	105.054	1.31033	0.022418	1.10344	0.31081	1.67859	0.0275015
1421627_PM_at	Evx1	6.2583	6.06398	6.25724	6.81606	6.67161	6.68251	7.13883	6.12298	5.15722	5.59707	0.957321	0.496449	1.07346	0.204941	0.797342	0.0275091
1442811_PM_at	Rgmb	17.4154	14.6978	15.3793	11.0964	10.4551	19.4677	11.4818	15.6268	17.5514	20.2244	1.22171	0.173352	0.980708	0.906664	1.75281	0.027527
1451227_PM_a_at	Slc10a3	24.3625	24.7182	23.9479	26.1747	25.3011	27.2217	29.9243	26.4229	28.3341	28.2993	1.12608	0.00216985	1.14433	0.0315074	1.10019	0.0275536
1439361_PM_at	NA	4.61643	4.82408	4.34796	4.9364	5.11649	4.3327	4.61663	4.88039	4.49391	4.42725	0.954261	0.217674	1.00299	0.950888	0.887422	0.0276043
1455584_PM_at	Sdf4	74.4952	88.5629	89.4994	88.9646	87.4621	86.1493	74.7708	67.8713	80.056	77.1625	0.899823	0.0716461	0.905898	0.333417	0.891127	0.0276229
1442354_PM_at	B230325K18Rik	5.55149	5.15692	5.94722	4.69906	4.88534	5.53782	4.97591	4.97436	5.45019	5.35817	1.00215	0.965881	0.929901	0.258002	1.1277	0.0276273
1441245_PM_a_at	Znf512b	9.77702	9.43502	10.7056	12.7186	11.8516	9.27382	10.0202	9.64955	9.63267	9.76823	0.887253	0.0871355	0.967442	0.498281	0.789612	0.0276301
1433878_PM_at	Mrps26	286.299	281.702	296.884	275.853	280.233	261.226	251.794	232.637	243.194	229.78	0.857606	0.000368297	0.862147	0.0140598	0.850542	0.0276356
1427823_PM_at	NA	19.3288	22.8222	24.6442	23.4871	22.9071	20.0358	20.671	20.4676	16.0861	18.0797	0.842306	0.0211165	0.91585	0.298854	0.736424	0.0276381
1429210_PM_at	Col23a1	6.42387	6.53933	7.40301	6.91999	7.05947	7.07955	6.43861	6.79154	7.72277	7.55247	1.03608	0.42704	0.997226	0.960812	1.09269	0.0276673
1416289_PM_at	Plod1	217.091	194.26	215.294	146.535	119.524	262.208	243.319	235.122	211.474	214.659	1.30702	0.0350048	1.18193	0.0249454	1.60165	0.0276754
1444067_PM_at	Pde1c	14.8773	14.8285	15.2414	13.4978	15.4986	13.7724	13.8181	15.153	21.2897	20.4583	1.14265	0.245423	0.950969	0.19397	1.43977	0.0276767
1458544_PM_at	BC059841	6.43528	9.37196	10.6036	9.53922	10.089	8.63842	7.41691	6.969	5.95157	6.95303	0.780401	0.0439759	0.871775	0.444852	0.657453	0.0276778
1447903_PM_x_at	Ap1s2	161.816	161.512	155.639	194.242	165.97	188.855	191.223	200.633	263.046	263.511	1.31947	0.0198775	1.21243	0.00118813	1.4618	0.0277007
1439941_PM_at	NA	4.84247	5.5327	5.41465	5.55832	5.64559	5.24241	5.76085	6.48845	5.96641	5.89623	1.08745	0.091447	1.10778	0.247729	1.05879	0.0277056
1448292_PM_at	Uqcr11	5342.77	5230.04	5297.17	4921.17	5122.26	5092.23	5143.75	5219.49	4416.99	4437.62	0.938128	0.136637	0.973882	0.0488933	0.881632	0.0277173
1419385_PM_a_at	Ubqln1	35.1836	28.2168	25.4834	26.8591	31.1601	39.7435	38.3134	35.9839	41.4769	42.3819	1.34715	0.00115581	1.28303	0.0532579	1.44536	0.0277339
1420855_PM_at	Eln	124.924	125.403	122.332	27.8231	29.6482	110.563	114.353	93.4488	19.922	16.9264	0.825825	0.651709	0.854303	0.0496066	0.641161	0.0277341
1441060_PM_at	2900052L18Rik	8.58244	8.56285	9.67272	9.93999	10.493	7.73395	8.78952	8.90074	8.39509	8.59034	0.897539	0.0561777	0.948027	0.423919	0.831273	0.027742
1435212_PM_at	P2rx2	6.25943	5.33626	7.21057	6.94745	6.77434	6.37288	5.67014	5.88201	5.91627	6.14068	0.921727	0.186243	0.953142	0.639028	0.878672	0.02778
1435326_PM_at	Lpgat1	355.452	412.062	408.343	470.126	474.805	217.564	283.186	273.648	277.891	334.339	0.653826	0.000945349	0.658582	0.0081852	0.647909	0.0277821
1420032_PM_at	Chek1	6.54509	6.35353	6.50091	7.39764	7.81838	6.08812	6.22172	6.4229	6.31836	6.39092	0.908321	0.0639782	0.965628	0.121135	0.835257	0.027806
1435321_PM_at	Limch1	1118.1	986.01	1063.43	1083.26	977.728	954.765	752.959	950.648	708.501	725.355	0.782673	0.00621433	0.839254	0.0917231	0.695713	0.0278325
1454794_PM_at	Spast	73.9681	81.0646	78.7506	67.6661	61.1495	63.5486	59.4691	57.6022	43.2413	45.3647	0.74249	0.00888568	0.772596	0.00290137	0.687851	0.0278462
1442879_PM_at	NA	4.59929	3.98722	4.32118	3.90793	4.02144	4.2533	4.39973	4.04394	4.30501	4.3573	1.02506	0.485637	0.983676	0.748961	1.09243	0.0278668
1427402_PM_at	Polr2f	46.0021	42.9746	39.916	46.4524	45.1606	39.9122	43.17	41.5608	41.889	41.2364	0.942236	0.0886637	0.967029	0.516426	0.907354	0.0278673
1420529_PM_at	Dpf1	5.68776	5.76275	5.66765	6.78119	7.16992	5.74237	5.75537	5.34385	5.43988	5.71584	0.901125	0.0987139	0.983843	0.541012	0.79963	0.0278732
1449292_PM_at	Rb1cc1	120.776	108.602	74.6953	88.0157	96.0107	135.722	115.01	115.781	115.812	119.259	1.2325	0.0341834	1.20534	0.24697	1.27738	0.0278812
1419382_PM_a_at	Dhrs4	246.513	257.15	276.613	343.494	367.214	274.699	263.208	292.871	282.873	286.87	0.939326	0.484187	1.06472	0.244167	0.801655	0.0279054
1459931_PM_a_at	NA	17.7948	26.6447	18.5541	31.6853	28.2876	22.6631	20.1164	24.3672	19.5305	20.1778	0.868977	0.298353	1.06593	0.677289	0.662104	0.0279192
1428914_PM_at	NA	367.022	407.981	371.338	268.871	255.808	345.271	386.107	401.574	303.829	300.232	1.03949	0.728123	0.98832	0.843789	1.1513	0.027921
1423993_PM_at	Atp6v1f	733.532	738.262	739.979	799.502	801.839	773.574	725.182	853.76	840.185	828.863	1.05467	0.183416	1.06363	0.279564	1.04228	0.0279342
1425550_PM_a_at	Prkar1a	961.118	959.34	993.443	675.992	813.561	1090.66	1370.21	1226.77	1658.09	1423.53	1.53726	0.00303216	1.26553	0.0339938	2.06882	0.0279555
1425475_PM_at	Col4a5	174.481	169.401	157.394	116.566	121.06	165.111	166.562	168.598	96.7162	89.0881	0.928507	0.641557	0.997994	0.951391	0.78192	0.0279686
1435989_PM_x_at	Krt8	4.68815	4.61308	4.98456	4.79008	4.93197	5.17727	5.25581	5.10783	5.27974	5.27358	1.0869	0.000676303	1.08786	0.0260041	1.0855	0.0279706
1418695_PM_a_at	Kcmf1	716.282	735.464	677.405	663.032	600.458	851.031	760.606	765.747	815.326	814.332	1.1811	0.00282034	1.11659	0.0713287	1.28981	0.0279898
1420342_PM_at	Gdap10	119.938	167.402	113.98	287.482	272.11	141.76	157.622	143.87	161.918	116.353	0.750873	0.241816	1.10449	0.471986	0.497273	0.0279977
1460042_PM_at	Slc23a3	6.84821	5.31324	5.51713	6.197	6.29456	5.35908	5.62547	5.24506	4.75281	5.17947	0.867145	0.0331821	0.918038	0.383843	0.795119	0.0280228
1455157_PM_a_at	Fam38a	99.1031	92.6611	97.8825	74.2109	79.1956	97.3286	115.762	109.807	96.8129	93.0625	1.15736	0.0694592	1.1148	0.127594	1.23773	0.0280337
1417290_PM_at	Lrg1	248.182	243.974	247.532	347.224	395.423	241.386	241.298	249.656	211.935	229.954	0.792149	0.0917823	0.990066	0.468928	0.59502	0.0280468
1416761_PM_at	Hsd11b2	7.23339	7.62873	7.72582	7.33254	7.42448	6.77172	8.00432	8.78766	7.75492	7.87202	1.04942	0.302309	1.0432	0.619788	1.05895	0.0280643
1431962_PM_a_at	Stambp	54.86	58.0021	52.7086	53.6681	54.0407	70.5358	70.9226	72.3371	67.7775	73.5144	1.29936	1.72088e-06	1.29126	0.000595343	1.3118	0.0280762
1440828_PM_x_at	Phf7	5.64509	5.43623	5.12129	5.01677	5.04185	4.99081	5.19329	5.18401	5.11574	5.10418	0.974366	0.326189	0.948497	0.168964	1.01604	0.0280857
1438288_PM_x_at	1110059G02Rik	27.5296	27.5437	21.1688	10.726	11.3002	33.3922	37.0183	26.2808	14.6751	13.7433	1.27314	0.398895	1.26821	0.147416	1.29021	0.0280941
1429157_PM_at	Hhipl2	4.99482	5.60798	5.8341	6.44306	6.2696	5.97928	5.94756	5.11607	5.78189	5.64677	0.976741	0.663759	1.03687	0.621192	0.898998	0.0280956
1436626_PM_at	Tspan11	6.36826	5.98557	5.73719	6.32668	6.62058	5.71652	6.461	5.68604	5.09178	5.394	0.913367	0.0868664	0.987426	0.820437	0.809884	0.0280998
1448910_PM_at	Pecr	60.7498	65.0486	69.1401	75.0673	76.0559	54.4321	54.6292	65.9981	63.0597	66.6005	0.880535	0.070506	0.898024	0.217003	0.857977	0.0281055
1434259_PM_at	Gm3925	8.00667	7.8122	8.2881	9.50452	9.17281	8.17551	8.00957	7.85811	8.29522	8.08274	0.944766	0.202348	0.997354	0.904147	0.876889	0.0281179
1435663_PM_at	Esr1	6.60753	7.5655	6.46787	5.72007	5.83088	6.03351	7.36127	6.0859	6.3278	6.20194	0.994364	0.931898	0.94379	0.523923	1.08474	0.0281198
1452935_PM_at	NA	43.6853	50.3396	44.3649	71.964	75.9507	44.8191	60.555	55.0223	58.7493	54.2999	0.955087	0.739125	1.15902	0.22152	0.764286	0.0281273
1447463_PM_at	NA	4.38944	5.21858	4.74533	4.50026	4.61232	4.65006	4.89875	4.9724	4.99682	5.12965	1.05036	0.188359	1.0117	0.839645	1.11126	0.0281439
1454436_PM_at	4921506L19Rik	10.66	10.9467	11.2743	13.4745	14.9801	10.9028	10.676	11.3384	9.81538	9.85298	0.857342	0.0854004	1.0011	0.965559	0.691219	0.0281449
1432665_PM_at	2210416J07Rik	6.04229	5.29067	5.24577	6.79105	6.94265	7.02458	6.34656	6.09983	6.03351	5.73164	1.03047	0.671158	1.17446	0.0634471	0.856663	0.0282058
1446696_PM_at	Ift57	7.67909	7.16374	5.79957	6.20775	6.32484	7.14599	6.20808	6.10513	6.75164	6.90495	0.998216	0.976958	0.942681	0.577428	1.08969	0.0282155
1448968_PM_at	Ubfd1	94.4462	92.3336	87.9231	97.2425	95.8225	89.1984	100.226	130.893	121.017	131.045	1.22364	0.0411457	1.16605	0.294691	1.30558	0.0282268
1439909_PM_at	Zfp521	10.7739	8.60049	9.28908	10.4115	10.1187	10.6259	7.84846	9.13396	8.53438	7.89384	0.895166	0.149271	0.963189	0.7493	0.800196	0.0282366
1417823_PM_at	Gcat	40.1303	53.9722	42.6925	88.1148	95.6109	42.6589	30.3444	44.2874	70.2672	68.2171	0.797998	0.381695	0.857419	0.347942	0.753755	0.028262
1433615_PM_at	Tmem117	21.8193	30.2068	22.8668	25.7854	29.5025	17.228	17.1578	19.2713	13.3798	15.8721	0.636877	0.00127386	0.716451	0.0603869	0.529085	0.0282973
1425870_PM_a_at	Kcnip2	88.695	101.685	96.6825	74.8285	65.1724	111.039	112.933	74.6903	104.839	99.4528	1.1777	0.1557	1.04041	0.78104	1.45922	0.0283266
1442459_PM_at	Adamts19	6.66272	6.51287	6.2159	6.2073	6.13181	6.57272	6.3315	6.75054	7.47064	8.00504	1.10715	0.0707238	1.01358	0.649344	1.2542	0.0283542
1437624_PM_x_at	Nudt16l1	269.748	242.494	307.032	221.712	220.074	261.546	295.782	302.502	260.457	276.804	1.10787	0.179928	1.0495	0.58192	1.21611	0.0283547
1437234_PM_x_at	Prmt2	97.4567	100.164	96.0356	87.0393	89.5694	89.438	114.335	110.114	97.5102	100.088	1.08765	0.145029	1.06889	0.435368	1.11885	0.0283625
1428270_PM_at	Glt8d1	131.207	109.982	123.629	144.776	140.474	146.259	130.928	154.041	160.194	156.819	1.15102	0.0417332	1.18204	0.0738863	1.11135	0.0283736
1445286_PM_at	Vmn2r29	5.17887	4.60791	4.94276	5.0996	5.18055	4.878	5.73857	5.12109	4.77877	4.65822	1.0066	0.884404	1.06844	0.332452	0.917982	0.0283996
1441318_PM_at	Kdm5a	8.19533	8.10689	9.12364	8.78303	9.45639	8.52153	8.24924	8.38035	6.42174	6.92835	0.881735	0.0733831	0.989194	0.797837	0.731936	0.0284419
1444278_PM_at	C130012C08Rik	6.98102	7.05587	6.77979	9.15259	8.46246	7.2897	7.11244	8.27131	6.69917	6.83488	0.942125	0.440477	1.0892	0.169428	0.768323	0.028442
1455882_PM_x_at	Vwc2	5.06607	7.96458	6.27559	12.1497	15.0554	5.80427	5.26583	5.12116	5.02271	5.26682	0.56934	0.0653597	0.838654	0.296629	0.378221	0.0284537
1449687_PM_at	D10Ertd610e	33.677	34.2664	32.7916	32.4239	33.2132	32.307	27.7306	30.6721	30.4107	29.9631	0.908105	0.00525429	0.900478	0.0762344	0.919811	0.0284591
1451442_PM_at	Ccdc104	135.878	150.822	123.192	199.162	203.089	132.73	133.919	127.16	164.299	174.511	0.90208	0.426374	0.960761	0.551332	0.842285	0.0284808
1449673_PM_s_at	Tufm	11.7606	6.76286	8.74854	9.19145	7.98531	9.50314	10.6979	10.2825	12.0788	12.0918	1.2296	0.0688161	1.11776	0.513382	1.40717	0.0284808
1433803_PM_at	Jak1	141.222	154.171	143.668	128.44	139.272	148.892	161.933	173.985	164.989	168.151	1.1573	0.00535244	1.1042	0.138697	1.2444	0.028483
1422199_PM_at	Omp	7.7106	6.48815	7.46412	6.77217	6.97367	6.59835	8.13607	7.25791	6.10248	6.23766	0.969605	0.635477	1.01521	0.859313	0.897737	0.0285254
1432415_PM_at	Rab3c	5.1836	5.37111	6.00382	6.20817	6.39907	5.27244	4.89751	5.89682	5.21779	5.48535	0.917854	0.13595	0.970302	0.690533	0.848967	0.0285282
1460219_PM_at	Mag	10.3519	8.57638	8.23935	10.3874	10.2126	8.67356	9.31837	8.19574	9.12392	9.43073	0.936667	0.281537	0.963929	0.678332	0.900714	0.0285368
1452004_PM_at	Calca	6.44854	5.22014	5.35737	5.33266	4.99329	6.33981	5.69121	6.37878	6.3034	6.15857	1.12868	0.0375094	1.08127	0.36143	1.20686	0.0285672
1419327_PM_at	Pdxdc1	5.24718	5.852	5.96781	6.27648	6.54156	6.62383	6.84607	5.34744	5.42988	5.14753	0.983594	0.819699	1.10256	0.32272	0.825197	0.0286
1452026_PM_a_at	Pla2g12a	164.335	152.905	164.335	195.561	207.762	153.685	160.342	140.34	165.709	160.218	0.88179	0.10238	0.943502	0.265215	0.808105	0.0286097
1428814_PM_at	NA	10.4118	12.5649	8.90583	14.1849	13.0149	11.4975	15.5079	9.22534	10.2678	10.0604	0.957292	0.738717	1.13638	0.531993	0.747368	0.0286222
1423688_PM_at	Man2c1	80.3325	71.695	72.029	92.4179	95.7276	72.8025	74.5235	82.916	84.5921	83.6453	0.966709	0.637603	1.02761	0.65011	0.894188	0.0286236
1430843_PM_at	Gadl1	6.45431	7.20518	6.13219	8.7461	8.15217	5.78554	5.50267	6.12022	6.73256	6.7318	0.841451	0.0687009	0.879584	0.0948382	0.796789	0.0286363
1430930_PM_at	0610038B21Rik	7.70443	8.0429	7.67573	7.73235	7.55668	6.4106	7.69057	8.03574	8.94604	8.59781	1.02502	0.675781	0.94509	0.446385	1.14748	0.0286417
1434557_PM_at	Hip1	73.7361	78.1849	70.6248	48.8598	54.785	92.109	81.5948	87.6408	74.6166	70.5519	1.24624	0.0493587	1.17434	0.0261763	1.40064	0.0286633
1416025_PM_at	Fgg	5.97596	6.27081	5.9643	7.11168	7.04443	5.78551	5.57713	5.37068	5.46177	5.93464	0.869081	0.0147028	0.918854	0.0343928	0.805052	0.0286723
1428190_PM_at	Slc25a1	43.4701	46.8795	41.7863	41.8721	43.5751	48.7305	44.8637	49.7853	47.5713	47.9262	1.09787	0.00871714	1.08509	0.151405	1.11762	0.0286789
1454985_PM_at	Ambra1	66.758	58.8944	61.5877	55.5017	52.139	60.2513	57.2384	60.6525	64.4911	63.4625	1.03803	0.449332	0.951411	0.299525	1.18871	0.0286864
1437071_PM_at	Eif1ax	27.4171	35.8249	26.1784	30.2881	27.0461	28.428	26.3985	24.7493	19.1604	17.7425	0.793698	0.0566075	0.889908	0.36465	0.643646	0.0287086
1436879_PM_x_at	Afp	4.79923	4.37603	4.72728	4.25117	4.29221	4.43889	4.36095	5.2622	4.47821	4.5519	1.02879	0.53576	1.01147	0.874773	1.05697	0.0287422
1434266_PM_at	Fam185a	54.8873	44.0627	58.8113	73.3147	77.3566	46.8814	49.5135	43.8458	63.731	62.4177	0.863688	0.286153	0.888942	0.282266	0.837245	0.0287455
1456606_PM_a_at	NA	12.1898	10.9236	10.2896	9.62192	10.6127	14.6143	13.3798	13.4363	12.9729	13.3226	1.26266	0.000543811	1.24032	0.017739	1.29953	0.0287616
1440545_PM_at	NA	58.6891	61.0634	52.1247	144.832	148.956	33.9717	26.8441	35.4838	135.184	134.555	0.786055	0.568062	0.560281	0.00261754	0.918142	0.0287949
1445739_PM_at	NA	5.27917	5.02297	5.01067	5.42367	5.34431	4.99631	5.23413	5.7677	5.13351	5.1572	1.00798	0.798571	1.04476	0.402655	0.955677	0.0288205
1441769_PM_at	NA	62.2456	61.1486	70.3016	51.5036	58.6523	92.7533	77.1044	93.7766	77.4555	82.2493	1.39324	0.000982829	1.36107	0.0189331	1.44981	0.0288753
1438005_PM_at	Slc25a40	48.3853	48.3894	54.7544	55.0415	56.0828	48.3645	48.6547	43.2906	41.4502	35.628	0.827661	0.0154977	0.925959	0.244813	0.693621	0.0288781
1433823_PM_at	Ptpdc1	5.17187	5.40339	5.45792	5.18465	5.00834	5.67736	5.05232	5.11903	5.63067	5.73152	1.03755	0.275557	0.988494	0.790676	1.11471	0.0288783
1416886_PM_at	C1d	6.54691	5.96533	5.86942	6.2991	6.13842	7.07084	6.12151	6.30796	5.43623	5.61551	0.991332	0.868484	1.06086	0.358037	0.88858	0.0288793
1452648_PM_at	Tbrg1	314.655	336.412	324.702	277.511	277.448	308.97	366.952	366.538	316.769	333.292	1.1057	0.0973383	1.06835	0.334132	1.17137	0.0288856
1433623_PM_at	Zfp367	141.772	126.057	114.677	111.607	111.774	119.163	128.332	123.238	124.184	120.489	1.01571	0.759298	0.969222	0.660653	1.09532	0.0288862
1444452_PM_at	D930002L09Rik	4.17129	4.09616	4.13778	4.13026	4.25976	4.93336	4.43176	4.75854	3.8278	3.81279	1.0466	0.430669	1.13852	0.018227	0.910676	0.0289506
1444461_PM_at	Zmynd11	9.31933	10.461	11.6892	12.3206	12.0658	9.28485	9.62699	11.3438	10.6175	11.0218	0.929086	0.283275	0.961427	0.687462	0.887352	0.0289525
1422570_PM_at	Yy1	25.4699	28.3867	29.7008	23.7145	24.1716	24.849	26.3113	21.7882	26.2505	25.7082	0.950273	0.39306	0.873035	0.125054	1.08505	0.0290188
1431694_PM_a_at	Ctnnbip1	89.0795	90.502	81.5212	68.7392	63.1442	91.1466	103.522	96.6683	87.7525	94.5163	1.20515	0.0291209	1.1158	0.0904537	1.38204	0.0290358
1458979_PM_at	NA	5.1388	5.26081	5.32788	6.11919	6.19055	5.99026	5.39842	5.35243	4.70293	5.12878	0.947769	0.369031	1.06445	0.187377	0.798694	0.0290456
1458462_PM_at	Arhgap30	7.94385	7.06061	8.71125	9.90611	10.6186	7.7734	8.52477	8.36075	8.05952	7.59944	0.911335	0.273048	1.03977	0.584018	0.762931	0.0290658
1453517_PM_at	Metapl1	4.76439	5.18405	4.7513	5.1845	5.51237	5.50151	4.88886	4.79033	4.31448	4.4151	0.941475	0.276988	1.03272	0.576436	0.816087	0.0290726
1417180_PM_at	Pcsk7	65.9379	69.6601	61.0061	70.2325	72.6025	70.1627	71.6017	74.4125	64.3575	64.7225	1.01714	0.690942	1.09955	0.0802314	0.9037	0.029073
1456812_PM_at	Abcd2	6.90061	6.87708	6.70914	7.8098	7.2907	7.28791	7.36319	7.31607	6.03435	6.07892	0.957656	0.436424	1.07226	0.00153763	0.802177	0.0290977
1444847_PM_at	NA	4.64939	5.43895	5.22896	4.60716	4.41751	4.33729	4.48156	4.96914	5.29878	5.14082	0.995301	0.934913	0.900158	0.168645	1.15678	0.0291062
1438924_PM_x_at	Fibp	8.81306	9.93359	10.0892	11.3548	10.76	10.0509	9.77251	12.0763	9.17954	9.36455	0.990051	0.883978	1.10625	0.285855	0.838535	0.0291125
1429321_PM_at	Rnf149	64.3025	75.3615	69.0312	73.9911	78.3195	73.8172	68.631	64.2792	61.4207	63.4625	0.918574	0.114895	0.990571	0.884182	0.819924	0.0291227
1445433_PM_at	Glt8d2	4.78383	4.79172	4.976	4.61596	4.38039	4.37526	4.78108	4.99915	5.16467	5.18728	1.04075	0.31896	0.972782	0.532076	1.15068	0.0291489
1426473_PM_at	Dnajc9	107.383	84.6525	85.6452	102.384	105.587	75.8453	82.7621	84.7499	88.1525	82.4732	0.852427	0.0279924	0.876393	0.220766	0.820429	0.0291566
1424234_PM_s_at	Meox2	137.148	112.275	127.209	88.0946	71.0989	138.878	129.799	118.676	130.522	127.5	1.20445	0.12152	1.02847	0.720163	1.62081	0.0291809
1433528_PM_at	Gtf2a2	443.865	398.706	382.467	379.749	381.726	450.252	385.918	433.794	386.369	387.023	1.02861	0.554231	1.03667	0.604029	1.01565	0.0291952
1439208_PM_at	Chek1	5.80664	5.79544	4.87574	4.60026	4.74601	5.89643	4.97591	5.78872	5.54908	5.8834	1.08788	0.187274	1.01112	0.892363	1.22321	0.029228
1435601_PM_at	Phlpp2	26.69	23.6133	27.8181	23.7882	26.2462	25.748	23.3917	25.0797	17.3466	18.0557	0.855379	0.0944692	0.950051	0.417142	0.707561	0.0292347
1446518_PM_at	NA	7.13081	6.80738	6.94451	5.78384	5.86276	7.73537	6.93306	7.58366	7.84532	7.24765	1.14804	0.0191871	1.06558	0.158041	1.29591	0.0292623
1427374_PM_at	Muc3	6.65853	5.84662	6.65853	6.79842	7.13986	6.80878	5.74137	5.557	5.97538	5.82044	0.903359	0.0686334	0.944868	0.499477	0.84629	0.0292902
1423917_PM_a_at	Cttn	246.607	268.563	268.471	218.612	208.324	290.467	272.614	250.432	245.147	251.812	1.08252	0.222028	1.03812	0.507288	1.16401	0.0293096
1432295_PM_a_at	2310035K24Rik	66.6232	67.7069	65.8967	78.4764	83.4709	59.129	61.3498	65.7575	54.9441	61.2151	0.834945	0.0172129	0.930126	0.0819096	0.717265	0.0293141
1421388_PM_at	Mef2d	19.3706	18.0376	20.9962	24.1816	23.6608	23.4285	22.9334	27.4483	26.7211	26.0361	1.19126	0.026187	1.26378	0.0368465	1.10273	0.0293177
1417324_PM_at	Mast2	294.887	355.043	322.215	443.834	470.743	258.884	298.45	301.979	376.538	381.656	0.85731	0.233688	0.883935	0.165612	0.82901	0.0293379
1420876_PM_a_at	2006-09-01	7.51418	8.18977	7.29262	7.36169	7.9366	9.31978	7.95712	7.92629	9.52937	9.30061	1.14985	0.0198415	1.09595	0.239563	1.23086	0.02935
1432720_PM_at	4833412K13Rik	5.23652	5.58072	5.6166	5.42438	5.50199	4.60899	4.82545	5.18019	5.10606	5.18569	0.910314	0.00601016	0.889301	0.0421799	0.941919	0.0293552
1452171_PM_at	Grwd1	65.3379	71.4739	66.1021	84.965	83.4628	61.4191	67.8199	62.1928	71.8958	66.9312	0.889366	0.113473	0.943414	0.242324	0.824252	0.0293603
1426627_PM_at	Map3k7	10.1264	6.78378	7.65057	12.0083	11.3974	10.855	8.93345	9.31869	9.44358	9.83211	1.00868	0.940256	1.18511	0.261744	0.823546	0.0293828
1452414_PM_s_at	Ccdc86	31.0394	34.012	31.9942	32.2102	27.9903	31.7001	31.8066	31.5884	43.8479	47.2446	1.18405	0.143999	0.9799	0.500296	1.51315	0.0293999
1454738_PM_x_at	Pex6	167.703	170.424	172.512	200.496	205.896	173.609	158.679	186.916	218.847	221.246	1.04609	0.583629	1.01677	0.747447	1.08293	0.0294008
1434659_PM_at	Avl9	27.9074	27.6171	30.9233	25.7439	22.6938	29.6594	29.721	31.0633	34.8266	33.2332	1.1751	0.0235566	1.04622	0.311929	1.4051	0.0294058
1439146_PM_s_at	Lck	9.1537	10.0845	9.10486	8.70608	9.14988	8.52368	9.84496	9.19375	7.67675	7.55354	0.926267	0.205126	0.972454	0.628256	0.852952	0.0294193
1452973_PM_at	Ppm1k	479.125	497.571	462.951	634.102	650.086	514.244	367.207	527.85	572.341	587.252	0.943116	0.595403	0.978921	0.856313	0.902977	0.0294272
1440676_PM_at	Fam124b	6.22264	6.45605	5.80331	6.27467	6.27281	6.3209	6.25618	6.18221	5.58504	5.29189	0.955099	0.265419	1.015	0.660393	0.866861	0.0294406
1437647_PM_at	Dido1	18.3511	18.536	23.3525	17.573	17.4216	21.0187	19.1785	20.6546	21.6579	20.4233	1.08084	0.22514	1.01016	0.911847	1.2025	0.02945
1428410_PM_at	Naa50	75.3013	83.4458	87.8832	87.0816	89.9996	68.7457	65.6015	47.6274	70.7566	63.9004	0.747281	0.00223773	0.737843	0.0460021	0.760425	0.029491
1430580_PM_at	2810030E01Rik	4.79431	6.04666	5.08491	4.70245	4.80473	5.56335	5.41213	5.47169	5.05918	5.11712	1.04681	0.399868	1.03273	0.671985	1.07038	0.0295018
1417477_PM_at	Gm16515	63.4666	67.0825	64.5848	56.47	56.3426	68.3447	72.1301	65.6049	66.8937	63.7617	1.09349	0.0585416	1.05609	0.168409	1.15816	0.0295039
1448260_PM_at	Uchl1	26.9995	27.4105	28.2493	21.1751	22.1119	29.7174	38.5427	33.3446	35.8714	41.8492	1.42382	0.00306774	1.2292	0.0711463	1.79547	0.0295183
1456276_PM_at	2300009A05Rik	7.56752	7.66909	7.31887	6.76432	6.33836	8.39439	7.11427	7.51759	8.30606	7.95064	1.10165	0.0718052	1.02087	0.709327	1.24072	0.0295721
1428165_PM_at	Vps24	49.9602	50.4609	48.6639	51.5405	52.838	48.145	48.6897	55.4726	55.8531	56.2672	1.04326	0.296301	1.02161	0.679744	1.07417	0.0295827
1450249_PM_s_at	Kif5a	9.28018	8.59587	8.074	10.4887	10.0065	7.62956	9.33398	9.74578	8.86805	8.67506	0.952789	0.462767	1.02926	0.748229	0.855965	0.0295868
[truncated: 43,142 more rows]
